# Supplementary material for: Poly[aqua­[μ3-5-(2-carboxyl­atophen­yl)-1H-tetra­zolato]zinc(II)]
Source: Acta Crystallogr Sect E Struct Rep Online. 2008 May 14;64(Pt 6):m808. doi: 10.1107/S1600536808013688 (PMC2961416; doi:10.1107/S1600536808013688)
Supplement: Supplementary file 1 [file e-64-0m808-sup1.cif]

##############################################################################
###                                                                        ###
###        Electronic paper (Acta Crystallographica Section E)             ###
###                                                                        ###
##############################################################################
#                                                                            #
# This CIF contains the data in a paper accepted for publication in Acta     #
# Crystallographica Section E. It conforms to the requirements of Notes      #
# for Authors for Section E, and has been peer reviewed under the auspices   #
# of the IUCr Commission on Journals.                                        #
#                                                                            #
# Full details of the Crystallographic Information File format               #
# are given in the paper "The Crystallographic Information File (CIF):       #
# a New Standard Archive File for Crystallography" by S. R. Hall, F. H.      #
# Allen and I. D. Brown [Acta Cryst. (1991), A47, 655-685].                  #
#                                                                            #
# The current version of the core CIF dictionary is obtainable from          #
# ftp://ftp.iucr.org/pub/cif_core.dic. The current version number is 2.4.    #
#                                                                            #
# Software is freely available for graphical display of the structure(s) in  #
# this CIF.  For information consult the CIF home page http://www.iucr.org/  #
# cif/home.html                                                              #
#                                                                            #
# This file may be used for bona fide research purposes within the           #
# scientific community so long as proper attribution is given to the journal # 
# article from which it was obtained.                                        #
#                                                                            #
##############################################################################
                                             
data_I
_audit_creation_method     SHELXL-97
_chemical_name_systematic
;
Poly[aqua[\m~3~-5-(2-carboxylatophenyl)-1<i>H</i>-tetrazolato]zinc(II)]
;
_chemical_name_common     ?
_chemical_formula_moiety     'C8 H6 N4 O3 Zn'
_chemical_formula_sum     'C8 H6 N4 O3 Zn'
_chemical_formula_iupac     '[Zn (C8 H4 N4 O2) (H2 O)]'
_chemical_formula_weight     271.56
_chemical_melting_point     ?
_symmetry_cell_setting     'monoclinic'
_symmetry_space_group_name_H-M     'C 2/c'
_symmetry_space_group_name_Hall     '-C 2yc'
loop_
    _symmetry_equiv_pos_as_xyz
    'x, y, z'
    '-x, y, -z+1/2'
    'x+1/2, y+1/2, z'
    '-x+1/2, y+1/2, -z+1/2'
    '-x, -y, -z'
    'x, -y, z-1/2'
    '-x+1/2, -y+1/2, -z'
    'x+1/2, -y+1/2, z-1/2'
_cell_length_a     19.696(8)
_cell_length_b     7.1340(18)
_cell_length_c     14.932(6)
_cell_angle_alpha     90.00
_cell_angle_beta     114.39(2)
_cell_angle_gamma     90.00
_cell_volume     1910.9(12)
_cell_formula_units_Z     8
_cell_measurement_reflns_used     1979
_cell_measurement_theta_min     3.0701
_cell_measurement_theta_max     27.4449
_cell_measurement_temperature     293(2)
_exptl_crystal_description     'block'
_exptl_crystal_colour     'colourless'
_exptl_crystal_size_max     0.0700
_exptl_crystal_size_mid     0.0700
_exptl_crystal_size_min     0.0600
_exptl_crystal_density_diffrn     1.888
_exptl_crystal_density_meas     ?
_exptl_crystal_density_method     'not measured'
_exptl_crystal_F_000     1088.0
_exptl_absorpt_coefficient_mu     2.567
_exptl_absorpt_correction_type     'multi-scan'
_exptl_absorpt_process_details     '(CrystalClear; Rigaku, 2005)'
_exptl_absorpt_correction_T_min     0.835
_exptl_absorpt_correction_T_max     0.860
_exptl_special_details
;
;
_diffrn_ambient_temperature     293(2)
_diffrn_radiation_type     MoK\a
_diffrn_radiation_wavelength     0.71073
_diffrn_radiation_source     'fine-focus sealed tube'
_diffrn_radiation_monochromator     graphite
_diffrn_measurement_device_type     'Rigaku SCXmini'
_diffrn_measurement_method     \w
_diffrn_detector_area_resol_mean     13.6612
_diffrn_reflns_number     9320
_diffrn_reflns_av_R_equivalents     0.0845
_diffrn_reflns_av_sigmaI/netI     0.0713
_diffrn_reflns_theta_min     3.07
_diffrn_reflns_theta_max     27.46
_diffrn_reflns_theta_full     27.46
_diffrn_measured_fraction_theta_max     0.993
_diffrn_measured_fraction_theta_full     0.993
_diffrn_reflns_limit_h_min     -25
_diffrn_reflns_limit_h_max     25
_diffrn_reflns_limit_k_min     -9
_diffrn_reflns_limit_k_max     9
_diffrn_reflns_limit_l_min     -19
_diffrn_reflns_limit_l_max     19
_diffrn_standards_number     ?
_diffrn_standards_interval_count     ?
_diffrn_standards_interval_time     ?
_diffrn_standards_decay_%     ?
_refine_special_details
;
Refinement of <i>F</i>\^2\^ against ALL reflections. The weighted
<i>R</i>-factor <i>wR</i> and goodness of fit <i>S</i> are based on
<i>F</i>\^2\^, conventional <i>R</i>-factors <i>R</i> are based on <i>F</i>,
with <i>F</i> set to zero for negative <i>F</i>\^2\^. The threshold expression
of <i>F</i>\^2\^ > \s(<i>F</i>\^2\^) is used only for calculating
<i>R</i>-factors(gt) <i>etc</i>. and is not relevant to the choice of
reflections for refinement. <i>R</i>-factors based on <i>F</i>\^2\^ are
statistically about twice as large as those based on <i>F</i>, and <i>R</i>-
factors based on ALL data will be even larger.
;
_reflns_number_total     2173
_reflns_number_gt     1623
_reflns_threshold_expression     I>2\s(I)
_refine_ls_structure_factor_coef     Fsqd
_refine_ls_matrix_type     full
_refine_ls_R_factor_all     0.0757
_refine_ls_R_factor_gt     0.0495
_refine_ls_wR_factor_gt     0.1013
_refine_ls_wR_factor_ref     0.1119
_refine_ls_goodness_of_fit_ref     1.077
_refine_ls_restrained_S_all     1.077
_refine_ls_number_reflns     2173
_refine_ls_number_parameters     147
_refine_ls_number_restraints     0
_refine_ls_hydrogen_treatment     constr
_refine_ls_weighting_scheme     calc
_refine_ls_weighting_details
          'calc w=1/[\s^2^(Fo^2^)+(0.0929P)^2^+0.0509P] whereP=(Fo^2^+2Fc^2^)/3'
_atom_sites_solution_hydrogens     geom
_atom_sites_solution_primary     direct
_atom_sites_solution_secondary     difmap
_refine_ls_shift/su_max     0.000
_refine_ls_shift/su_mean     0.000
_refine_diff_density_max     0.634
_refine_diff_density_min     -0.602
_refine_ls_extinction_method     none
_refine_ls_extinction_coef     .
loop_
    _atom_type_symbol
    _atom_type_description
    _atom_type_scat_dispersion_real
    _atom_type_scat_dispersion_imag
    _atom_type_scat_source
    'C' 'C' 0.0033 0.0016
                         'International Tables Vol C Tables 4.2.6.8 and 6.1.1.4'
    'H' 'H' 0.0000 0.0000
                         'International Tables Vol C Tables 4.2.6.8 and 6.1.1.4'
    'N' 'N' 0.0061 0.0033
                         'International Tables Vol C Tables 4.2.6.8 and 6.1.1.4'
    'O' 'O' 0.0106 0.0060
                         'International Tables Vol C Tables 4.2.6.8 and 6.1.1.4'
    'Zn' 'Zn' 0.2839 1.4301
                         'International Tables Vol C Tables 4.2.6.8 and 6.1.1.4'
_computing_data_collection     'CrystalClear (Rigaku, 2005)'
_computing_cell_refinement     'CrystalClear (Rigaku, 2005)'
_computing_data_reduction     'CrystalClear (Rigaku, 2005)'
_computing_structure_solution     'SHELXS97 (Sheldrick, 2008)'
_computing_structure_refinement     'SHELXL97 (Sheldrick, 2008)'
_computing_molecular_graphics     'SHELXTL (Sheldrick, 2008)'
_computing_publication_material     'PRPKAPPA (Ferguson, 1999)'
loop_
    _atom_site_type_symbol
    _atom_site_label
    _atom_site_fract_x
    _atom_site_fract_y
    _atom_site_fract_z
    _atom_site_U_iso_or_equiv
    _atom_site_adp_type
    _atom_site_calc_flag
    _atom_site_refinement_flags
    _atom_site_occupancy
    _atom_site_disorder_assembly
    _atom_site_disorder_group
    Zn Zn1 1.0000 -0.31787(9) 0.2500 0.0245(2) Uani d S 1 . .
    Zn Zn2 1.0000 0.0000 0.5000 0.0242(2) Uani d S 1 . .
    C C1 0.9761(2) 0.3503(5) 0.3649(3) 0.0202(8) Uani d . 1 . .
    C C2 0.8990(2) 0.3170(6) 0.2905(3) 0.0213(8) Uani d . 1 . .
    C C3 0.8527(2) 0.4731(6) 0.2629(3) 0.0289(10) Uani d . 1 . .
    H H3 0.8693 0.5859 0.2959 0.035 Uiso calc R 1 . .
    C C4 0.7821(3) 0.4630(6) 0.1866(4) 0.0383(12) Uani d . 1 . .
    H H4 0.7514 0.5681 0.1693 0.046 Uiso calc R 1 . .
    C C5 0.7577(3) 0.2978(7) 0.1370(4) 0.0410(12) Uani d . 1 . .
    H H5 0.7104 0.2910 0.0858 0.049 Uiso calc R 1 . .
    C C6 0.8032(3) 0.1407(6) 0.1630(3) 0.0339(11) Uani d . 1 . .
    H H6 0.7864 0.0299 0.1279 0.041 Uiso calc R 1 . .
    C C7 0.8733(2) 0.1459(6) 0.2405(3) 0.0222(9) Uani d . 1 . .
    C C8 0.9165(2) -0.0327(5) 0.2671(3) 0.0217(9) Uani d . 1 . .
    N N1 1.0151(2) 0.2573(5) 0.4466(2) 0.0241(8) Uani d . 1 . .
    N N2 1.0788(2) 0.3533(5) 0.4939(3) 0.0295(9) Uani d . 1 . .
    N N3 1.0792(2) 0.4999(5) 0.4424(3) 0.0280(8) Uani d . 1 . .
    N N4 1.01491(19) 0.5018(4) 0.3598(2) 0.0220(7) Uani d . 1 . .
    O O1 0.91662(17) -0.1326(4) 0.1958(2) 0.0270(7) Uani d . 1 . .
    O O2 0.94994(17) -0.0846(4) 0.3536(2) 0.0314(7) Uani d . 1 . .
    O O1W 0.89412(16) 0.0990(4) 0.4984(2) 0.0322(7) Uani d . 1 . .
    H H1W 0.8913 0.0681 0.5497 0.048 Uiso d R 1 . .
    H H2W 0.8872 0.2061 0.5035 0.048 Uiso d R 1 . .
loop_
    _atom_site_aniso_label
    _atom_site_aniso_U_11
    _atom_site_aniso_U_22
    _atom_site_aniso_U_33
    _atom_site_aniso_U_12
    _atom_site_aniso_U_13
    _atom_site_aniso_U_23
    Zn1 0.0335(4) 0.0167(3) 0.0215(4) 0.000 0.0097(3) 0.000
    Zn2 0.0341(4) 0.0186(4) 0.0186(4) -0.0009(3) 0.0097(3) 0.0027(3)
    C1 0.026(2) 0.0153(19) 0.021(2) -0.0018(17) 0.0104(17) 0.0000(16)
    C2 0.021(2) 0.022(2) 0.0183(19) -0.0016(17) 0.0057(17) 0.0025(16)
    C3 0.032(2) 0.023(2) 0.030(2) 0.0042(19) 0.011(2) 0.0001(18)
    C4 0.031(3) 0.033(3) 0.045(3) 0.013(2) 0.009(2) 0.003(2)
    C5 0.026(2) 0.043(3) 0.039(3) 0.004(2) -0.002(2) -0.001(2)
    C6 0.029(2) 0.029(2) 0.035(3) 0.001(2) 0.004(2) -0.004(2)
    C7 0.024(2) 0.019(2) 0.022(2) 0.0019(17) 0.0094(18) 0.0021(16)
    C8 0.023(2) 0.021(2) 0.021(2) -0.0050(16) 0.0088(18) -0.0013(16)
    N1 0.032(2) 0.0186(17) 0.0189(17) -0.0044(15) 0.0083(16) 0.0033(14)
    N2 0.029(2) 0.0235(19) 0.030(2) -0.0030(16) 0.0062(17) 0.0079(16)
    N3 0.031(2) 0.0223(19) 0.0235(19) -0.0053(15) 0.0041(17) 0.0025(14)
    N4 0.0271(18) 0.0168(17) 0.0210(18) -0.0020(14) 0.0088(15) 0.0001(13)
    O1 0.0390(18) 0.0226(15) 0.0179(14) 0.0056(13) 0.0101(13) -0.0029(12)
    O2 0.048(2) 0.0232(16) 0.0191(15) 0.0050(14) 0.0100(15) -0.0004(12)
    O1W 0.0385(18) 0.0309(17) 0.0284(17) 0.0003(15) 0.0150(15) -0.0012(14)
_geom_special_details
;
All e.s.d.'s (except the e.s.d. in the dihedral angle between two l.s. planes)
are estimated using the full covariance matrix. The cell e.s.d.'s are taken
into account individually in the estimation of e.s.d.'s in distances, angles
and torsion angles; correlations between e.s.d.'s in cell parameters are only
used when they are defined by crystal symmetry. An approximate (isotropic)
treatment of cell e.s.d.'s is used for estimating e.s.d.'s involving l.s.
planes.
;
loop_
    _geom_bond_atom_site_label_1
    _geom_bond_atom_site_label_2
    _geom_bond_site_symmetry_2
    _geom_bond_distance
    _geom_bond_publ_flag
    Zn1 O1 2_755 2.000(3) ?
    Zn1 O1 . 2.000(3) ?
    Zn1 N4 2_745 2.008(3) ?
    Zn1 N4 1_545 2.008(3) ?
    Zn2 N1 . 2.072(3) ?
    Zn2 N1 5_756 2.072(3) ?
    Zn2 O2 5_756 2.082(3) ?
    Zn2 O2 . 2.082(3) ?
    Zn2 O1W 5_756 2.193(3) ?
    Zn2 O1W . 2.193(3) ?
    C1 N1 . 1.321(5) ?
    C1 N4 . 1.343(5) ?
    C1 C2 . 1.484(5) ?
    C2 C3 . 1.390(5) ?
    C2 C7 . 1.411(5) ?
    C3 C4 . 1.389(6) ?
    C3 H3 . 0.9300 ?
    C4 C5 . 1.369(6) ?
    C4 H4 . 0.9300 ?
    C5 C6 . 1.387(6) ?
    C5 H5 . 0.9300 ?
    C6 C7 . 1.389(6) ?
    C6 H6 . 0.9300 ?
    C7 C8 . 1.491(5) ?
    C8 O2 . 1.240(5) ?
    C8 O1 . 1.281(5) ?
    N1 N2 . 1.345(5) ?
    N2 N3 . 1.300(4) ?
    N3 N4 . 1.353(5) ?
    N4 Zn1 1_565 2.008(3) ?
    O1W H1W . 0.8200 ?
    O1W H2W . 0.7851 ?
loop_
    _geom_angle_atom_site_label_1
    _geom_angle_atom_site_label_2
    _geom_angle_atom_site_label_3
    _geom_angle_site_symmetry_1
    _geom_angle_site_symmetry_3
    _geom_angle
    _geom_angle_publ_flag
    O1 Zn1 O1 2_755 . 97.27(17) ?
    O1 Zn1 N4 2_755 2_745 124.90(13) ?
    O1 Zn1 N4 . 2_745 105.93(12) ?
    O1 Zn1 N4 2_755 1_545 105.93(12) ?
    O1 Zn1 N4 . 1_545 124.90(13) ?
    N4 Zn1 N4 2_745 1_545 100.34(19) ?
    N1 Zn2 N1 . 5_756 180.0000(10)
                                 ?
    N1 Zn2 O2 . 5_756 93.81(13) ?
    N1 Zn2 O2 5_756 5_756 86.19(13) ?
    N1 Zn2 O2 . . 86.19(13) ?
    N1 Zn2 O2 5_756 . 93.81(13) ?
    O2 Zn2 O2 5_756 . 180.0000(10)
                                 ?
    N1 Zn2 O1W . 5_756 90.11(13) ?
    N1 Zn2 O1W 5_756 5_756 89.89(13) ?
    O2 Zn2 O1W 5_756 5_756 92.66(12) ?
    O2 Zn2 O1W . 5_756 87.34(12) ?
    N1 Zn2 O1W . . 89.89(13) ?
    N1 Zn2 O1W 5_756 . 90.11(13) ?
    O2 Zn2 O1W 5_756 . 87.34(12) ?
    O2 Zn2 O1W . . 92.66(12) ?
    O1W Zn2 O1W 5_756 . 180.0000(10)
                                   ?
    N1 C1 N4 . . 109.2(4) ?
    N1 C1 C2 . . 129.5(4) ?
    N4 C1 C2 . . 121.1(3) ?
    C3 C2 C7 . . 119.2(4) ?
    C3 C2 C1 . . 115.9(4) ?
    C7 C2 C1 . . 124.5(4) ?
    C4 C3 C2 . . 120.9(4) ?
    C4 C3 H3 . . 119.5 ?
    C2 C3 H3 . . 119.5 ?
    C5 C4 C3 . . 119.8(4) ?
    C5 C4 H4 . . 120.1 ?
    C3 C4 H4 . . 120.1 ?
    C4 C5 C6 . . 120.2(4) ?
    C4 C5 H5 . . 119.9 ?
    C6 C5 H5 . . 119.9 ?
    C5 C6 C7 . . 121.1(4) ?
    C5 C6 H6 . . 119.4 ?
    C7 C6 H6 . . 119.4 ?
    C6 C7 C2 . . 118.7(4) ?
    C6 C7 C8 . . 117.4(4) ?
    C2 C7 C8 . . 123.9(3) ?
    O2 C8 O1 . . 121.1(4) ?
    O2 C8 C7 . . 122.1(4) ?
    O1 C8 C7 . . 116.8(4) ?
    C1 N1 N2 . . 106.9(3) ?
    C1 N1 Zn2 . . 132.8(3) ?
    N2 N1 Zn2 . . 120.0(3) ?
    N3 N2 N1 . . 109.3(3) ?
    N2 N3 N4 . . 108.4(3) ?
    C1 N4 N3 . . 106.3(3) ?
    C1 N4 Zn1 . 1_565 131.8(3) ?
    N3 N4 Zn1 . 1_565 121.1(3) ?
    C8 O1 Zn1 . . 108.4(3) ?
    C8 O2 Zn2 . . 145.6(3) ?
    Zn2 O1W H1W . . 109.5 ?
    Zn2 O1W H2W . . 121.0 ?
    H1W O1W H2W . . 95.2 ?
loop_
    _geom_hbond_atom_site_label_D
    _geom_hbond_atom_site_label_H
    _geom_hbond_atom_site_label_A
    _geom_hbond_site_symmetry_A
    _geom_hbond_distance_DH
    _geom_hbond_distance_HA
    _geom_hbond_distance_DA
    _geom_hbond_angle_DHA
    O1W H1W O1 6_556 0.82 2.08 2.804(4) 147.2
    O1W H2W N3 5_766 0.79 2.25 2.976(5) 155.0
data_global
_journal_date_recd_electronic     2008-04-19
_journal_date_accepted     2008-05-08
_journal_name_full     'Acta Crystallographica, Section E'
_journal_year     2008
_journal_volume     64
_journal_issue      6
_journal_page_first     m808
_journal_page_last     m808
_journal_paper_category     QM
_journal_coeditor_code     RZ2210
_publ_contact_author_name     'Dr Zhi-Rong Qu'
_publ_contact_author_address
;
Ordered Matter Science Research Center, College of Chemistry and Chemical
Engineering, Southeast University,
Nanjing 210096, P. R. China
;
_publ_contact_author_email     quzr@seu.edu.cn
_publ_contact_author_fax     '862552090626'
_publ_contact_author_phone     '862552090626'
_publ_section_title
;
Poly[aqua[\m~3~-5-(2-carboxylatophenyl)-1<i>H</i>-tetrazolato]zinc(II)]
;
loop_
    _publ_author_name
    _publ_author_footnote
    _publ_author_address
    'Li, Xiu-Zhi' .
;
Ordered Matter Science Research Center
College of Chemistry and Chemical Engineering
Southeast University
Nanjing 210096
People's Republic of China
;
    'Qu, Zhi-Rong' .
;
Ordered Matter Science Research Center
College of Chemistry and Chemical Engineering
Southeast University
Nanjing 210096
People's Republic of China
;
