# Supplementary material for: Poly[aqua­[μ3-5-(2-carboxyl­atophen­yl)-1H-tetra­zolato]zinc(II)]
Source: Acta Crystallogr Sect E Struct Rep Online. 2008 May 14;64(Pt 6):m808. doi: 10.1107/S1600536808013688 (PMC2961416; doi:10.1107/S1600536808013688)
Supplement: Supplementary file 2 [file e-64-0m808-Isup2.hkl]

# 
# h,k,l, Fc-squared, Fo-squared, sigma(Fo-squared) and status flag 
# 
data_I
_shelx_title ' zh in C2/c' 
_shelx_refln_list_code          4 
_shelx_F_calc_maximum      298.46 
_exptl_crystal_F_000      1088.00 
_reflns_d_resolution_high  0.7707 
 
loop_ 
 _symmetry_equiv_pos_as_xyz 
 'x, y, z' 
 '-x, y, -z+1/2' 
 'x+1/2, y+1/2, z' 
 '-x+1/2, y+1/2, -z+1/2' 
 '-x, -y, -z' 
 'x, -y, z-1/2' 
 '-x+1/2, -y+1/2, -z' 
 'x+1/2, -y+1/2, z-1/2' 
 
_cell_length_a    19.6957 
_cell_length_b     7.1340 
_cell_length_c    14.9324 
_cell_angle_alpha  90.000 
_cell_angle_beta  114.395 
_cell_angle_gamma  90.000 
 
_shelx_F_squared_multiplier     1.000 
 
loop_ 
 _refln_index_h 
 _refln_index_k 
 _refln_index_l 
 _refln_F_squared_calc 
 _refln_F_squared_meas 
 _refln_F_squared_sigma 
 _refln_observed_status 
   4   0   0    33878.52    31403.27    728.36 o 
   6   0   0     1892.03     1721.04    277.26 o 
   8   0   0    37224.72    38541.79   1129.73 o 
  10   0   0    46927.68    51133.24   1567.03 o 
  12   0   0    25548.05    26715.50   1718.70 o 
  14   0   0    13239.40    15399.16   1020.43 o 
  16   0   0     3356.01     3841.31    251.90 o 
  18   0   0      607.88      933.98    182.70 o 
  20   0   0     1578.50     1497.26    333.55 o 
  22   0   0      854.56     1139.75    258.93 o 
   1   1   0     3250.09     2943.61     42.18 o 
   3   1   0      431.13      428.49     27.64 o 
   5   1   0     1562.63     1582.10     75.81 o 
   7   1   0       10.34       14.72     55.55 o 
   9   1   0      786.35      751.54     58.46 o 
  11   1   0     1823.37     1764.05    137.91 o 
  13   1   0      489.96      379.79     72.39 o 
  15   1   0      630.53      612.95    107.54 o 
  17   1   0     1134.68     1251.93    130.09 o 
  19   1   0      508.89      492.84    153.72 o 
  21   1   0      588.96      687.43    125.37 o 
  23   1   0      347.05      486.07    150.93 o 
   0   2   0    16044.50    16003.05    414.81 o 
   2   2   0     4047.36     4067.20     87.66 o 
   4   2   0       39.72       47.59     40.21 o 
   6   2   0       63.80       19.18     45.74 o 
   8   2   0      197.49      281.51     41.45 o 
  10   2   0      259.02      222.11     62.26 o 
  12   2   0      403.11      302.09     82.99 o 
  14   2   0     2752.92     2881.56    127.71 o 
  16   2   0       35.20       32.08     89.02 o 
  18   2   0       84.74      149.45     70.17 o 
  20   2   0        1.22      130.11     81.23 o 
  22   2   0      161.41      151.63    230.36 o 
   1   3   0    16979.36    16568.35    341.52 o 
   3   3   0    49747.48    50100.48    912.14 o 
   5   3   0    20067.05    18862.44    393.29 o 
   7   3   0    17538.85    16827.38    394.64 o 
   9   3   0    12953.48    12818.75    367.93 o 
  11   3   0    13278.15    13978.37    397.20 o 
  13   3   0     7576.29     7598.73    234.97 o 
  15   3   0     1465.26     1347.41    111.68 o 
  17   3   0     3859.45     4162.07    212.76 o 
  19   3   0     1789.86     1860.73    279.02 o 
  21   3   0     1667.69     1051.55    232.05 o 
   0   4   0     2066.73     1990.67    181.01 o 
   2   4   0     4278.66     4259.44    306.37 o 
   4   4   0    16020.83    17595.78    337.09 o 
   6   4   0    11135.71    11492.62    308.21 o 
   8   4   0     6547.11     6400.91    339.44 o 
  10   4   0     1458.48     1581.77    161.28 o 
  12   4   0     4116.96     3951.62    241.56 o 
  14   4   0     3047.78     3313.28    269.68 o 
  16   4   0      275.14      125.32     89.00 o 
  18   4   0      469.16      401.08    139.39 o 
  20   4   0      285.98       96.63    146.94 o 
   1   5   0     7070.83     6810.62    228.48 o 
   3   5   0        4.17       10.43     70.47 o 
   5   5   0      610.53      510.33     93.96 o 
   7   5   0      420.26      395.48     81.89 o 
   9   5   0      200.53      347.92     70.41 o 
  11   5   0       12.76       83.19    121.60 o 
  13   5   0        5.32      108.05     69.91 o 
  15   5   0       69.87        0.23    131.51 o 
  17   5   0       18.80      166.77     81.39 o 
  19   5   0        9.20       -6.53    100.92 o 
   0   6   0    20114.18    20434.10   1057.09 o 
   2   6   0    10120.52    10237.94    308.39 o 
   4   6   0     5981.45     5294.31    383.58 o 
   6   6   0     5707.45     5984.49    335.89 o 
   8   6   0     6240.32     6604.43    330.77 o 
  10   6   0     8078.33     8217.80    242.93 o 
  12   6   0     5935.44     6661.12    614.49 o 
  14   6   0     4250.62     4661.64    459.63 o 
  16   6   0     1145.42     1313.14    176.18 o 
   1   7   0      417.71      470.58    145.92 o 
   3   7   0      221.84      204.81     88.07 o 
   5   7   0     1706.96     1924.45    207.21 o 
   7   7   0     1745.75     1714.68    179.29 o 
   9   7   0     2617.22     2874.48    274.98 o 
  11   7   0      996.62     1030.96    160.25 o 
  13   7   0      439.25      208.12    122.38 o 
  15   7   0      721.30      864.69    215.27 o 
   0   8   0     1246.55     1257.60    162.90 o 
   2   8   0      679.98      535.61    137.32 o 
   4   8   0        7.85      191.14     88.84 o 
   6   8   0       78.01      151.86     96.44 o 
   8   8   0        1.15      -70.96     83.99 o 
  10   8   0      239.01       55.02    196.35 o 
   1   9   0     1655.70     1366.68    255.87 o 
   3   9   0     1282.81     1301.99    253.19 o 
   5   9   0     1074.24     1107.78    395.55 o 
 -23   1   1      916.06      992.74    171.47 o 
 -21   1   1      313.81      267.20    139.75 o 
 -19   1   1      777.55      845.59    100.44 o 
 -17   1   1       39.52      111.56     69.29 o 
 -15   1   1     1436.02     1280.47    183.80 o 
 -13   1   1     5845.16     6047.06    244.76 o 
 -11   1   1     8194.32     8367.35    275.29 o 
  -9   1   1       90.56       80.91     50.77 o 
  -7   1   1       22.75       -9.66     51.46 o 
  -5   1   1      324.83      364.86     46.23 o 
  -1   1   1      446.39      438.64     16.84 o 
   1   1   1     9670.13     8921.30    125.51 o 
   5   1   1    10290.70     9831.29    193.27 o 
   7   1   1     5170.35     5038.41    150.11 o 
   9   1   1      552.98      324.35     57.72 o 
  11   1   1     2005.07     1829.86    233.99 o 
  13   1   1     3431.28     3262.23    168.42 o 
  15   1   1     2554.69     2496.12    144.99 o 
  17   1   1     2267.75     2277.19    176.07 o 
  19   1   1      757.25      711.82    123.56 o 
  21   1   1      280.94      387.01    105.65 o 
 -22   2   1      237.73      211.96    157.50 o 
 -20   2   1      274.50      395.47     97.03 o 
 -18   2   1      439.93      525.53    131.11 o 
 -16   2   1     3876.07     3895.68    181.11 o 
 -14   2   1      228.39      228.43     68.27 o 
 -12   2   1       23.26      136.62     64.66 o 
 -10   2   1     5941.97     6022.36    265.54 o 
  -8   2   1    23874.02    25527.99    510.77 o 
  -4   2   1      152.49       87.69     63.87 o 
  -2   2   1     4888.16     5151.11    186.33 o 
   0   2   1     1620.03     1814.43     64.75 o 
   2   2   1     2609.23     2179.64     63.03 o 
   4   2   1     8663.10     7957.97    179.26 o 
   6   2   1     6045.38     5900.33    146.23 o 
   8   2   1      180.95      209.37     67.71 o 
  10   2   1     1307.61     1211.45    120.91 o 
  12   2   1       45.17       50.68     75.61 o 
  14   2   1     3131.86     3429.61    269.23 o 
  16   2   1     2954.23     3043.66    232.11 o 
  18   2   1      714.55      689.69    123.28 o 
  20   2   1      160.97      207.63    103.14 o 
  22   2   1       31.35      208.77    138.38 o 
 -21   3   1      162.70      183.82    107.07 o 
 -19   3   1       12.84      163.15    151.89 o 
 -17   3   1        0.83       85.40     80.86 o 
 -15   3   1      136.60      122.78     51.59 o 
 -13   3   1     1053.38     1175.27    161.44 o 
 -11   3   1      840.59      844.47    133.18 o 
  -9   3   1      265.35      176.74     69.24 o 
  -7   3   1     6903.42     6715.15    176.88 o 
  -5   3   1     5216.90     5495.91    275.43 o 
  -3   3   1     1711.26     1957.25     29.38 o 
  -1   3   1     2197.26     2481.04     81.87 o 
   1   3   1      207.43      188.17     45.35 o 
   3   3   1      115.34      161.21     41.77 o 
   5   3   1     3056.83     3106.70    164.89 o 
   7   3   1      500.43      451.65     64.79 o 
   9   3   1     2735.37     3160.84    180.24 o 
  11   3   1      566.16      546.20    112.90 o 
  13   3   1     1379.78     1689.48    312.95 o 
  15   3   1      499.17      256.70    132.59 o 
  17   3   1      121.63       40.64     62.71 o 
  19   3   1      227.88      412.95    159.05 o 
  21   3   1       87.06      407.79    147.82 o 
 -20   4   1      412.37      354.75    145.16 o 
 -18   4   1      398.82      628.39    173.43 o 
 -16   4   1      908.62      796.60    143.96 o 
 -14   4   1     4005.63     4094.56    253.64 o 
 -12   4   1     2318.53     2168.30    218.36 o 
 -10   4   1     2794.02     2564.89    257.98 o 
  -8   4   1      635.78      566.47    118.88 o 
  -6   4   1     3534.05     3620.86    247.77 o 
  -4   4   1     1946.62     1715.19    160.67 o 
  -2   4   1     6749.93     6396.96    186.82 o 
   0   4   1     9866.22    10213.01    225.03 o 
   2   4   1     5139.52     4996.32    248.51 o 
   4   4   1     6043.41     5815.20    159.22 o 
   6   4   1     8471.37     8383.53    283.38 o 
   8   4   1     1886.49     1971.68    219.70 o 
  10   4   1      402.73      497.68    109.19 o 
  12   4   1       20.64      173.84     55.37 o 
  14   4   1     3401.11     3581.88    256.68 o 
  16   4   1     1045.63     1460.18    273.52 o 
  18   4   1      936.42      800.87    148.92 o 
  20   4   1       26.71      280.87    156.52 o 
 -19   5   1      697.46      669.55    155.36 o 
 -17   5   1       45.05      279.85    114.97 o 
 -15   5   1      366.29      239.15    118.17 o 
 -13   5   1     3639.56     3249.59    276.12 o 
 -11   5   1     1589.93     1696.90    120.02 o 
  -9   5   1     2548.87     2549.18    271.68 o 
  -7   5   1     1699.03     1974.17    181.28 o 
  -5   5   1     2866.06     2604.36    174.39 o 
  -3   5   1      999.55     1035.23    182.89 o 
  -1   5   1      158.63      164.62     44.29 o 
   1   5   1      233.89      315.53     58.67 o 
   3   5   1      708.46      704.97    134.49 o 
   5   5   1      422.98      466.05    110.05 o 
   7   5   1      117.37      213.57     87.58 o 
   9   5   1       15.09       90.52    149.95 o 
  11   5   1        4.93       94.39     72.95 o 
  13   5   1      985.06      853.78    177.93 o 
  15   5   1        9.21      -94.41    103.68 o 
  17   5   1      168.60      122.72    108.42 o 
 -18   6   1       88.85      190.85    174.16 o 
 -16   6   1      198.56      350.50    135.83 o 
 -14   6   1      144.66      279.78    133.04 o 
 -12   6   1      577.44      808.32    222.25 o 
 -10   6   1        8.33      113.29     85.91 o 
  -8   6   1       10.75      -15.22     78.33 o 
  -6   6   1      157.84      141.33     71.65 o 
  -4   6   1     3240.04     3570.06    279.89 o 
  -2   6   1     5084.53     5216.84    241.14 o 
   0   6   1       36.78       51.88     45.12 o 
   2   6   1     1693.76     1958.04    129.58 o 
   4   6   1      304.73      404.46    117.40 o 
   6   6   1     1795.05     1738.00    172.75 o 
   8   6   1      607.88      712.09    129.42 o 
  10   6   1     1289.76     1241.66    197.94 o 
  12   6   1      642.24      315.92    156.15 o 
  14   6   1       60.32      -24.39    158.13 o 
  16   6   1      150.32      295.37    153.27 o 
 -15   7   1     1067.99     1108.26    218.94 o 
 -13   7   1      797.91      805.49    129.52 o 
 -11   7   1     2230.05     2056.24    196.92 o 
  -9   7   1     1895.22     1901.46    168.96 o 
  -7   7   1     3802.54     4018.59    227.06 o 
  -5   7   1     2418.71     2442.62    224.55 o 
  -3   7   1     3267.07     3014.93    167.80 o 
  -1   7   1      451.85      344.14    128.56 o 
   1   7   1     1441.08     1496.28    174.92 o 
   3   7   1     3006.28     2879.63    215.05 o 
   5   7   1     1382.94     1434.84    133.61 o 
   7   7   1      354.10      270.03    106.79 o 
   9   7   1      245.58      211.74     90.52 o 
  11   7   1     1375.69     1473.07    207.35 o 
  13   7   1      490.70      307.30    134.00 o 
 -12   8   1       58.55      345.49    207.79 o 
 -10   8   1      157.92      181.97    114.69 o 
  -8   8   1      161.49      148.73     94.03 o 
  -6   8   1       44.88       24.99    119.66 o 
  -4   8   1       74.98      117.47     95.63 o 
  -2   8   1       57.42       -5.55    152.07 o 
   0   8   1        1.61      -40.27    229.92 o 
   2   8   1       10.67      -40.04    100.17 o 
   4   8   1      327.59      510.62    134.31 o 
   6   8   1      276.43      227.05     84.13 o 
   8   8   1       19.19      151.58    223.87 o 
  10   8   1      137.78      182.86    141.01 o 
  -5   9   1     1423.14     1600.00    266.84 o 
  -3   9   1      427.08      295.51    123.12 o 
  -1   9   1     1133.16     1003.65    181.58 o 
   1   9   1      526.41      718.49    131.18 o 
   3   9   1      147.62      132.97    143.83 o 
 -24   0   2        7.03       -1.79    102.20 o 
 -22   0   2      241.86       28.02    157.46 o 
 -20   0   2       71.56      181.70    166.28 o 
 -18   0   2      205.41      243.34    108.04 o 
 -16   0   2      875.00      934.92    322.23 o 
 -14   0   2     2784.46     2923.24    200.54 o 
 -12   0   2      165.42      169.27     75.93 o 
 -10   0   2      856.50      899.66     85.63 o 
  -8   0   2     4825.41     4980.19    163.62 o 
  -6   0   2     2335.60     2709.60    293.58 o 
  -4   0   2     9427.32    10080.69    213.54 o 
   2   0   2    13897.49    13011.63    267.79 o 
   4   0   2      215.56      186.07     26.08 o 
   6   0   2      470.45      612.72     62.36 o 
   8   0   2     3894.21     4261.95    156.15 o 
  10   0   2      556.86      443.30     80.11 o 
  12   0   2      732.46      319.57    264.30 o 
  14   0   2      255.82      187.88     83.56 o 
  16   0   2     1477.64     1484.59    212.33 o 
  18   0   2      996.83      680.27    273.42 o 
  20   0   2       54.47      -55.06    200.11 o 
  22   0   2       69.39      243.03    296.20 o 
 -23   1   2      116.21       72.27    120.88 o 
 -21   1   2     1630.13     1633.98    159.18 o 
 -19   1   2     8444.35     8602.46    255.12 o 
 -17   1   2     3777.52     4092.28    222.54 o 
 -15   1   2     1879.33     1915.04    131.46 o 
 -13   1   2     2059.02     2062.44    196.59 o 
 -11   1   2     1786.38     1724.89    140.01 o 
  -9   1   2    34040.47    33960.97    604.69 o 
  -7   1   2    57299.90    57469.14    938.36 o 
  -5   1   2    89076.69    88025.70    569.44 o 
  -3   1   2    13663.06    13551.94    199.88 o 
   1   1   2     5887.57     5303.69    109.84 o 
   3   1   2     5694.34     5019.43    180.66 o 
   5   1   2    11157.84    10406.16    432.43 o 
   7   1   2    30316.99    31183.87    610.04 o 
   9   1   2    14268.01    14441.25    282.00 o 
  11   1   2     3712.51     3535.70    167.04 o 
  13   1   2     2103.96     2044.78    139.77 o 
  15   1   2      571.12      567.67    125.43 o 
  17   1   2     2469.96     2671.65    205.93 o 
  19   1   2     2712.85     2668.18    280.58 o 
  21   1   2      974.26     1178.21    199.33 o 
 -22   2   2     1295.86     1511.46    200.76 o 
 -20   2   2     1014.04      997.27     98.37 o 
 -18   2   2     3345.29     3855.29    266.40 o 
 -16   2   2     3381.74     3569.98    214.05 o 
 -14   2   2     1100.55     1170.57    182.11 o 
 -12   2   2     5828.29     5363.61    320.36 o 
 -10   2   2    14611.77    14879.05    340.74 o 
  -8   2   2    21307.55    20690.05    382.88 o 
  -6   2   2     7403.75     6430.83    144.59 o 
  -4   2   2    11656.99    10561.81    195.33 o 
  -2   2   2    19408.57    19319.97    362.18 o 
   0   2   2    11968.47    11159.04    282.63 o 
   2   2   2    26963.68    27016.31    458.01 o 
   4   2   2    11521.15    10393.04    197.19 o 
   6   2   2     9046.19     8426.56    187.30 o 
   8   2   2     8165.89     7599.59    216.12 o 
  10   2   2    13268.06    13290.15    378.31 o 
  12   2   2     8367.53     8517.78    363.67 o 
  14   2   2     3025.29     3288.87    217.24 o 
  16   2   2     5961.86     6194.19    238.34 o 
  18   2   2     2272.86     2343.05    246.53 o 
  20   2   2     2149.80     2062.53    353.95 o 
 -21   3   2       33.75       49.77    146.46 o 
 -19   3   2        6.27       88.68    108.99 o 
 -17   3   2      135.72      110.68     85.52 o 
 -15   3   2     4256.37     3940.42    211.19 o 
 -13   3   2     1205.69     1427.26    143.01 o 
 -11   3   2      304.78      327.34     52.46 o 
  -9   3   2      682.07      683.64     76.41 o 
  -7   3   2     2127.92     2182.94     80.12 o 
  -5   3   2     4257.73     4519.00    185.21 o 
  -3   3   2     1683.56     1776.14     67.92 o 
  -1   3   2     4407.90     4697.12    125.98 o 
   1   3   2      182.38      212.28     38.76 o 
   3   3   2     7319.18     8578.16    260.98 o 
   5   3   2        3.69      -59.51     75.75 o 
   7   3   2       28.69       22.71     67.15 o 
   9   3   2      358.83      382.47     59.86 o 
  11   3   2     3022.38     3077.44    263.05 o 
  13   3   2       50.74       77.19     63.35 o 
  15   3   2       31.75       18.61    115.98 o 
  17   3   2      188.66       91.34    105.21 o 
  19   3   2      112.63      214.09    142.34 o 
 -20   4   2       14.68       65.99    104.60 o 
 -18   4   2       63.80      196.34    114.38 o 
 -16   4   2     2003.23     2008.97    150.44 o 
 -14   4   2      474.23      391.61    138.25 o 
 -12   4   2     1219.25     1207.47    192.92 o 
 -10   4   2      720.15      727.33    122.04 o 
  -8   4   2      982.40      920.34    115.09 o 
  -6   4   2     2440.45     2275.17    250.85 o 
  -4   4   2     4099.31     4350.24    187.72 o 
  -2   4   2    10031.20    10085.96    220.87 o 
   0   4   2     9420.80     9666.54    185.94 o 
   2   4   2    12363.40    12639.37    366.04 o 
   4   4   2    17031.42    17788.91    326.80 o 
   6   4   2    13388.58    14131.17    442.34 o 
   8   4   2     8632.17     8644.96    286.94 o 
  10   4   2     8050.26     8375.33    269.49 o 
  12   4   2     2682.54     2684.70    239.82 o 
  14   4   2     3459.00     3192.54    384.57 o 
  16   4   2     2649.51     2161.13    253.53 o 
  18   4   2      996.17      697.72    152.88 o 
 -19   5   2     2239.17     2637.13    289.99 o 
 -17   5   2     4576.65     4988.26    413.25 o 
 -15   5   2     7036.09     6684.55    587.20 o 
 -13   5   2     7941.52     8854.54    369.27 o 
 -11   5   2     4506.09     5058.34    230.57 o 
  -9   5   2     6575.58     7301.94    329.18 o 
  -7   5   2     9786.29    10111.03    471.05 o 
  -5   5   2    20671.31    21054.09    613.26 o 
  -3   5   2    10361.54    10577.97    408.66 o 
  -1   5   2    18118.67    18852.70    520.03 o 
   1   5   2     9046.58     9727.39    332.78 o 
   3   5   2    13067.82    13120.58    449.99 o 
   5   5   2    11571.87    12434.93    499.01 o 
   7   5   2    11561.48    11948.99    312.90 o 
   9   5   2     5737.15     6034.87    366.03 o 
  11   5   2     2980.29     3197.26    364.85 o 
  13   5   2     1775.09     1996.79    311.71 o 
  15   5   2     1129.74     1135.60    183.45 o 
  17   5   2      231.19      253.09    115.89 o 
 -18   6   2        4.44      196.56    250.83 o 
 -16   6   2       23.16      102.11     97.94 o 
 -14   6   2      630.52      493.30    104.98 o 
 -12   6   2      629.57      466.66    105.71 o 
 -10   6   2       30.84      -92.75     92.75 o 
  -8   6   2      477.97      266.87     95.75 o 
  -6   6   2      660.61      414.57    100.05 o 
  -4   6   2       68.16      116.34    133.69 o 
  -2   6   2      207.07      212.89     51.54 o 
   0   6   2      741.86      691.42    137.22 o 
   2   6   2      399.76      456.82    102.12 o 
   4   6   2      914.27      636.84    125.24 o 
   6   6   2       84.13       10.99     62.12 o 
   8   6   2      942.99      981.71    146.86 o 
  10   6   2      607.67      517.64    121.21 o 
  12   6   2       17.33      103.88    164.28 o 
  14   6   2       27.75      264.32    102.65 o 
  16   6   2       96.51      375.33    168.89 o 
 -15   7   2      572.30      484.78    188.50 o 
 -13   7   2      284.22      467.42    168.87 o 
 -11   7   2       97.33      280.25    103.71 o 
  -9   7   2      214.86      212.83     78.46 o 
  -7   7   2     2277.85     2093.79    151.02 o 
  -5   7   2     2821.00     2704.02    321.89 o 
  -3   7   2     2638.63     2614.02    232.67 o 
  -1   7   2       56.94       50.30     74.60 o 
   1   7   2      674.09      827.55    161.21 o 
   3   7   2     2189.66     2060.28    150.92 o 
   5   7   2     5835.43     6938.20    461.12 o 
   7   7   2     3348.85     3017.80    284.51 o 
   9   7   2      619.67      650.57    103.55 o 
  11   7   2      140.96       77.87    106.00 o 
  13   7   2      116.30      268.81    129.53 o 
 -12   8   2     1757.40     1010.46    396.87 o 
 -10   8   2     3652.27     3564.16    499.08 o 
  -8   8   2     3331.17     3028.34    305.18 o 
  -6   8   2     1919.52     1599.23    212.44 o 
  -4   8   2     2769.26     2331.67    211.23 o 
  -2   8   2     3449.70     3350.97    432.00 o 
   0   8   2     6087.77     6630.66    376.99 o 
   2   8   2     8749.10     8967.26    830.53 o 
   4   8   2     6546.35     6631.81    790.92 o 
   6   8   2     3266.96     2725.78    339.25 o 
   8   8   2     2622.93     2693.85    367.14 o 
  10   8   2     2400.45     2358.75    488.85 o 
  -5   9   2      145.80      145.39    134.88 o 
  -3   9   2      156.01      299.49    126.85 o 
  -1   9   2      129.61      411.93    140.72 o 
   1   9   2       12.16      136.19    115.73 o 
   3   9   2       15.40       -7.23     82.89 o 
 -23   1   3       89.74      101.61     92.80 o 
 -21   1   3       45.71       38.11     71.06 o 
 -19   1   3      371.59      379.14     89.24 o 
 -17   1   3     1464.99     1420.16    114.06 o 
 -15   1   3     7895.74     8223.99    303.87 o 
 -13   1   3    12223.09    13360.25    388.89 o 
 -11   1   3     6733.27     6650.32    148.35 o 
  -9   1   3     2815.47     2740.48    104.90 o 
  -7   1   3     8356.30     7641.84    153.45 o 
  -3   1   3    71712.02    73997.07   1297.59 o 
  -1   1   3     6694.90     6476.92    141.05 o 
   1   1   3    26833.39    27393.69    420.56 o 
   3   1   3     5371.30     4958.44    189.68 o 
   5   1   3    10670.20    10805.82    297.84 o 
   7   1   3     3368.19     3868.96    260.87 o 
   9   1   3     5847.24     5127.50    235.73 o 
  11   1   3     4911.44     4883.21    259.03 o 
  13   1   3     1283.64     1676.42    145.25 o 
  15   1   3       73.96      189.21     90.23 o 
  17   1   3      130.51      199.81    101.65 o 
  19   1   3        5.87       14.31    151.10 o 
  21   1   3      401.15      348.46    117.59 o 
 -24   2   3      101.79      101.33    161.77 o 
 -22   2   3      478.35      501.61     92.74 o 
 -20   2   3      249.46      103.63     74.34 o 
 -18   2   3      290.25      292.92     82.95 o 
 -16   2   3     2377.20     2244.23    124.69 o 
 -14   2   3      142.75      240.14     54.59 o 
 -12   2   3     2992.40     3065.30    163.96 o 
 -10   2   3     1508.06     1459.07    125.42 o 
  -8   2   3     8454.83     8519.44    179.28 o 
  -6   2   3    14256.59    14396.60    267.78 o 
  -4   2   3    25460.84    26146.59    443.66 o 
  -2   2   3    35740.57    33962.55    804.43 o 
   0   2   3     7426.57     6871.03    152.65 o 
   2   2   3      362.77      555.37     64.81 o 
   4   2   3     1522.06     1352.52     95.52 o 
   6   2   3     4462.40     4117.48    142.54 o 
   8   2   3     4994.55     5001.75    206.52 o 
  10   2   3      221.42      212.06     69.14 o 
  12   2   3      410.62      315.47     83.11 o 
  14   2   3     1171.14      984.11    156.91 o 
  16   2   3     1416.70     1272.62    139.15 o 
  18   2   3      571.38      633.15    168.17 o 
  20   2   3        3.72      -13.28    157.99 o 
 -23   3   3      147.04      134.41    160.44 o 
 -21   3   3      326.57      137.82    106.34 o 
 -19   3   3      347.54      331.75    132.07 o 
 -17   3   3        2.32      -19.33     69.02 o 
 -15   3   3       15.82       51.80     64.38 o 
 -13   3   3        7.21       52.93     50.83 o 
 -11   3   3     1277.26     1307.62    136.51 o 
  -9   3   3      673.64      672.54     70.63 o 
  -7   3   3     5229.51     5260.72    147.17 o 
  -5   3   3     5068.36     4927.29    131.73 o 
  -3   3   3     5843.41     6076.62    199.95 o 
  -1   3   3     6383.44     6451.41    224.37 o 
   1   3   3      197.51      286.24     41.36 o 
   3   3   3       14.19        9.28     68.42 o 
   5   3   3     2144.07     2199.76    197.51 o 
   7   3   3     1308.79     1327.92    133.14 o 
   9   3   3      344.11      363.68    107.51 o 
  11   3   3     1501.81     1456.97    182.03 o 
  13   3   3      352.35      215.24    100.72 o 
  15   3   3      497.62      466.06    192.75 o 
  17   3   3      991.30      922.97    139.00 o 
  19   3   3       17.11      178.87    113.54 o 
 -22   4   3       53.64      100.87    120.32 o 
 -20   4   3      213.72      315.96    140.60 o 
 -18   4   3      259.07      504.71    116.57 o 
 -16   4   3     2733.01     2861.84    154.26 o 
 -14   4   3     4214.33     4219.04    195.41 o 
 -12   4   3     4099.23     4002.30    165.54 o 
 -10   4   3     2407.04     2441.72    135.29 o 
  -8   4   3     4150.00     4292.20    262.46 o 
  -6   4   3     6134.43     5917.31    160.56 o 
  -4   4   3     3265.00     3268.44    125.28 o 
  -2   4   3     3161.90     3181.49    347.14 o 
   0   4   3    10362.75    10930.02    244.65 o 
   2   4   3     3996.26     3691.93    165.64 o 
   4   4   3     8246.60     8575.04    384.34 o 
   6   4   3     3711.83     3593.47    198.51 o 
   8   4   3     5477.02     5352.17    247.55 o 
  10   4   3     1038.33      902.64    195.34 o 
  12   4   3     1135.87     1134.43    161.63 o 
  14   4   3     1447.77     1082.85    181.59 o 
  16   4   3      205.95      198.23    108.94 o 
  18   4   3      109.62      194.93    121.21 o 
 -19   5   3      403.50      463.07    112.21 o 
 -17   5   3        2.64      104.76     63.57 o 
 -15   5   3      987.25      668.72    130.73 o 
 -13   5   3     1308.73     1370.13    126.40 o 
 -11   5   3       18.37      113.82     78.04 o 
  -9   5   3       67.46       98.05     84.00 o 
  -7   5   3       26.26      179.86     67.87 o 
  -5   5   3     6955.48     7739.18    322.27 o 
  -3   5   3     5776.63     6257.48    288.38 o 
  -1   5   3     2217.76     2281.94    130.67 o 
   1   5   3       40.34       96.87     85.95 o 
   3   5   3      190.25      137.92     70.24 o 
   5   5   3       17.10      173.10     55.83 o 
   7   5   3      960.42      933.58    174.22 o 
   9   5   3      417.56      476.24    149.94 o 
  11   5   3      446.34      430.00    162.89 o 
  13   5   3      201.21      160.21    114.19 o 
  15   5   3       63.41       39.77     71.46 o 
  17   5   3       93.86      423.62    157.84 o 
 -18   6   3      143.68      185.67    281.55 o 
 -16   6   3      607.44      360.68    123.46 o 
 -14   6   3      300.99      406.40    122.48 o 
 -12   6   3      773.66      923.96     99.67 o 
 -10   6   3       89.83      222.34     70.28 o 
  -8   6   3      677.56      554.53    129.44 o 
  -6   6   3       47.98      -16.17    116.10 o 
  -4   6   3     3987.70     4221.47    412.05 o 
  -2   6   3      449.55      402.55    110.27 o 
   0   6   3       53.58      -42.57     69.40 o 
   2   6   3      970.81      821.53    163.95 o 
   4   6   3      973.59     1042.59    130.33 o 
   6   6   3     1462.13     1318.38    240.12 o 
   8   6   3      154.95      209.71     83.23 o 
  10   6   3     1112.78     1209.15    151.89 o 
  12   6   3      428.26      450.69    161.87 o 
  14   6   3        2.65      -64.15    127.54 o 
 -15   7   3       98.83      115.46    176.40 o 
 -13   7   3      950.30      736.20    166.83 o 
 -11   7   3     1535.48     1738.23    147.25 o 
  -9   7   3      578.40      528.48    127.81 o 
  -7   7   3      201.90      251.91     81.10 o 
  -5   7   3      599.58      823.39    169.05 o 
  -3   7   3     4350.14     4239.50    311.76 o 
  -1   7   3     1034.68     1307.57    152.18 o 
   1   7   3      827.63     1176.87    112.73 o 
   3   7   3      568.98      622.47    131.82 o 
   5   7   3     1449.13     1309.15    150.04 o 
   7   7   3      510.84      536.40     86.60 o 
   9   7   3      459.84      593.02    143.49 o 
  11   7   3      502.50      421.68    136.51 o 
  13   7   3      304.82      655.10    153.06 o 
 -12   8   3        1.05      472.04    226.80 o 
 -10   8   3       30.00      312.61    237.95 o 
  -8   8   3      458.74      447.49     99.62 o 
  -6   8   3      299.28       49.07    105.99 o 
  -4   8   3       68.62      275.71    122.06 o 
  -2   8   3      113.02      210.95    102.71 o 
   0   8   3       20.99       37.88     92.85 o 
   2   8   3       93.87      -22.35    110.91 o 
   4   8   3      141.12      171.07     86.77 o 
   6   8   3      175.50       26.11    119.88 o 
   8   8   3       89.51      292.98    144.64 o 
  -5   9   3       59.53      209.81    100.51 o 
  -3   9   3      290.26       54.78    150.05 o 
  -1   9   3       26.05      232.83    117.93 o 
   1   9   3      103.78      212.83    165.55 o 
 -24   0   4     1660.62     1491.97    322.87 o 
 -22   0   4     2217.09     2118.97    293.96 o 
 -20   0   4     2220.62     1951.01    162.07 o 
 -18   0   4     4410.60     4796.07    326.77 o 
 -16   0   4     5253.47     4746.36    320.80 o 
 -14   0   4    12874.58    13426.44    551.92 o 
 -12   0   4    21704.80    21491.82    510.20 o 
 -10   0   4    46825.40    47966.80   1182.57 o 
  -8   0   4    19984.07    18076.35    467.16 o 
  -6   0   4    13227.96    11485.53    351.94 o 
  -4   0   4    37221.05    42019.76    836.03 o 
  -2   0   4    34851.62    32911.97    764.35 o 
   0   0   4    70769.83    66977.85   1868.23 o 
   2   0   4    56865.84    54012.72   1244.53 o 
   4   0   4     3473.99     2995.73    204.02 o 
   6   0   4     4317.97     3592.42    315.75 o 
   8   0   4    30455.76    32581.39    853.99 o 
  10   0   4    19555.21    20060.86    745.55 o 
  12   0   4    14455.19    15349.64    609.89 o 
  14   0   4    11488.63    11204.07    629.75 o 
  16   0   4     2163.33     2544.81    345.34 o 
  18   0   4     2000.09     2458.96    425.07 o 
  20   0   4      955.74     1162.52    377.80 o 
 -23   1   4       16.56       54.25     87.14 o 
 -21   1   4       20.36       52.33     58.63 o 
 -19   1   4      126.76      126.68     95.96 o 
 -17   1   4     2241.73     2060.81    125.89 o 
 -15   1   4      491.89      740.51    118.45 o 
 -13   1   4     1642.41     1737.73    187.99 o 
 -11   1   4     3888.16     3617.70    124.17 o 
  -9   1   4     6466.27     6168.98    140.67 o 
  -5   1   4      163.13      465.92    150.22 o 
  -3   1   4    33366.78    31868.04    905.66 o 
  -1   1   4    15895.22    16501.10    316.27 o 
   1   1   4     5706.74     5407.60    135.66 o 
   3   1   4      299.40      297.31     82.22 o 
   5   1   4     2813.03     3152.55    195.97 o 
   7   1   4     7795.24     8782.30    196.22 o 
   9   1   4    15459.30    16382.42    577.80 o 
  11   1   4     4364.97     4280.71    273.52 o 
  13   1   4       85.98      158.68     87.92 o 
  15   1   4        3.28      101.55     82.02 o 
  17   1   4       18.43      201.99    141.41 o 
  19   1   4      103.24      263.79    124.25 o 
 -24   2   4      414.04      381.53    550.09 o 
 -22   2   4      268.29      267.06     95.23 o 
 -20   2   4     1412.17     1116.15    185.55 o 
 -18   2   4        9.77       77.48     76.78 o 
 -16   2   4       25.13       26.48     64.24 o 
 -14   2   4     1115.43      996.58    133.18 o 
 -12   2   4     5043.22     4817.21    207.30 o 
 -10   2   4     3867.63     3672.51    113.14 o 
  -8   2   4     2186.62     2134.76    151.53 o 
  -6   2   4      370.70      381.17     40.61 o 
  -4   2   4     1591.43     1574.55     59.23 o 
  -2   2   4     3759.38     4108.86     81.38 o 
   0   2   4     1346.36     1081.41     87.28 o 
   2   2   4        4.45      -18.64     62.91 o 
   4   2   4      328.55      197.05     38.26 o 
   6   2   4      331.46      251.33     62.65 o 
   8   2   4       74.27      124.55     59.99 o 
  10   2   4     1486.82     1512.88    154.41 o 
  12   2   4       19.20      138.23     82.60 o 
  14   2   4        5.93       74.20     89.65 o 
  16   2   4       35.10       98.84    117.24 o 
  18   2   4       48.89       19.55     97.38 o 
  20   2   4       52.30     -170.44    240.91 o 
 -23   3   4     1106.82      875.12    187.70 o 
 -21   3   4     1640.57     1273.60    199.17 o 
 -19   3   4     3532.24     3787.91    323.88 o 
 -17   3   4     3879.28     3882.20    188.68 o 
 -15   3   4     5774.59     5676.32    231.48 o 
 -13   3   4    10116.69    10117.47    366.79 o 
 -11   3   4    16296.29    16440.00    461.32 o 
  -9   3   4    22708.76    23594.68    441.90 o 
  -7   3   4    11338.36    10304.25    228.77 o 
  -5   3   4    21061.33    21077.53    396.22 o 
  -3   3   4    32190.79    32494.85    580.73 o 
   1   3   4    44631.68    47143.48    909.83 o 
   3   3   4    36941.49    38485.13    643.83 o 
   5   3   4    21644.38    21414.69    363.24 o 
   7   3   4     6290.94     6217.30   1385.78 o 
   9   3   4     6857.71     6931.66    315.45 o 
  11   3   4    23887.94    25200.59    976.99 o 
  13   3   4     7885.20     8277.89    399.24 o 
  15   3   4     5282.51     5391.58    367.42 o 
  17   3   4     1220.86     1193.28    304.36 o 
  19   3   4     1477.21     1323.59    313.05 o 
 -22   4   4      392.25      432.22    160.24 o 
 -20   4   4     1518.46     1725.67    283.19 o 
 -18   4   4       32.42      118.67     76.65 o 
 -16   4   4      171.31      137.67    168.10 o 
 -14   4   4      475.08      514.30    127.81 o 
 -12   4   4      521.81      489.82    113.81 o 
 -10   4   4     2699.42     2839.68    214.37 o 
  -8   4   4     1929.29     2001.76    226.13 o 
  -6   4   4     7733.66     7894.97    244.72 o 
  -4   4   4     2445.50     2509.56    216.99 o 
  -2   4   4       86.14      160.99     63.93 o 
   0   4   4     1680.73     1364.85    143.87 o 
   2   4   4     9196.85     9468.36    290.08 o 
   4   4   4     9602.32    10097.86    300.99 o 
   6   4   4     4564.37     4645.06    165.43 o 
   8   4   4       12.15       93.67     56.32 o 
  10   4   4       21.83        9.68     50.28 o 
  12   4   4      890.24      659.37    174.88 o 
  14   4   4     1520.88     1764.93    182.70 o 
  16   4   4      947.79      664.51    116.04 o 
  18   4   4      256.48      179.08    121.24 o 
 -21   5   4        5.10       65.14    200.65 o 
 -19   5   4       97.84      388.57    127.19 o 
 -17   5   4        8.74        4.86    108.47 o 
 -15   5   4       59.14      139.74     72.27 o 
 -13   5   4      233.29      195.96     86.98 o 
 -11   5   4       78.59      213.63     74.67 o 
  -9   5   4      139.64      174.42     76.86 o 
  -7   5   4       18.91       69.13     70.22 o 
  -5   5   4     2310.97     2409.81    186.31 o 
  -3   5   4     5003.08     5166.33    262.77 o 
  -1   5   4      350.43      346.76     69.31 o 
   1   5   4      237.84      177.52    101.52 o 
   3   5   4      327.79      411.94     84.56 o 
   5   5   4     1089.14      955.56    158.93 o 
   7   5   4        1.28      -25.93     78.72 o 
   9   5   4        1.71       56.99     75.94 o 
  11   5   4       32.59      239.61    101.57 o 
  13   5   4       91.36      102.75     96.03 o 
  15   5   4       81.37      216.91    125.73 o 
 -18   6   4     1837.86     1152.13    300.31 o 
 -16   6   4     2990.96     3086.66    440.18 o 
 -14   6   4     3608.20     3868.97    266.53 o 
 -12   6   4     4854.17     5153.16    274.63 o 
 -10   6   4     4819.13     5102.94    363.07 o 
  -8   6   4     6267.73     6566.69    352.73 o 
  -6   6   4     6175.51     6068.29    260.08 o 
  -4   6   4     2714.44     2782.38    207.90 o 
  -2   6   4     6859.33     7435.18    256.92 o 
   0   6   4     9027.76     9565.43    390.79 o 
   2   6   4     7794.74     8092.76    366.19 o 
   4   6   4     3567.33     3791.79    208.92 o 
   6   6   4     1079.14     1289.05    126.82 o 
   8   6   4      950.33     1079.95    116.06 o 
  10   6   4      607.15      531.34    133.68 o 
  12   6   4     1606.83     1340.90    187.13 o 
  14   6   4     3011.68     2921.83    396.28 o 
 -15   7   4      730.55      763.56    143.25 o 
 -13   7   4      272.91      216.93     94.93 o 
 -11   7   4      262.41      309.35    105.50 o 
  -9   7   4      829.05      614.07    121.89 o 
  -7   7   4     3563.96     3371.66    219.07 o 
  -5   7   4     5223.10     5209.64    280.36 o 
  -3   7   4     8036.08     8660.69    431.40 o 
  -1   7   4     7931.96     8059.97    498.24 o 
   1   7   4     2214.39     1877.37    201.81 o 
   3   7   4     2316.81     2237.02    207.50 o 
   5   7   4     1516.01     1452.41    142.09 o 
   7   7   4     3680.51     3771.77    307.14 o 
   9   7   4     2728.27     3093.69    211.80 o 
  11   7   4      915.71      886.99    151.47 o 
 -12   8   4       24.01       77.44    103.89 o 
 -10   8   4      293.55      361.28    160.63 o 
  -8   8   4      120.98      -48.21    125.71 o 
  -6   8   4      330.23      233.16    115.65 o 
  -4   8   4       78.13      109.06     90.49 o 
  -2   8   4       12.62      -58.88    103.83 o 
   0   8   4       13.21      102.66     70.81 o 
   2   8   4      214.49      198.14    132.95 o 
   4   8   4      109.96      321.15    163.64 o 
   6   8   4       66.21      -89.90    138.75 o 
   8   8   4       32.65      393.28    138.33 o 
  -3   9   4     2186.65     2106.66    358.08 o 
  -1   9   4     2562.01     1877.54    356.54 o 
 -25   1   5      354.21      353.25    229.61 o 
 -23   1   5      276.01      235.03    103.29 o 
 -21   1   5     1411.61     1169.52    131.49 o 
 -19   1   5      130.98      160.15     98.73 o 
 -17   1   5       40.80      128.73     65.96 o 
 -15   1   5      581.42      495.56     92.14 o 
 -13   1   5     6731.51     6910.41    230.37 o 
  -9   1   5     3164.05     2646.79    127.69 o 
  -7   1   5      460.47      685.34    105.64 o 
  -5   1   5    14965.18    15285.94    341.07 o 
  -3   1   5     9669.61     9281.42    256.38 o 
  -1   1   5     3908.15     3546.69    146.59 o 
   1   1   5       28.37       17.88     55.03 o 
   3   1   5      366.50      372.54     27.65 o 
   5   1   5     8252.42     8098.61    209.53 o 
   7   1   5     5432.36     5371.43    158.86 o 
   9   1   5     3275.42     3420.74    205.23 o 
  11   1   5     1467.14     1512.88    229.85 o 
  13   1   5      224.61      121.87    129.86 o 
  15   1   5      718.69      473.13    135.70 o 
  17   1   5      905.83      897.55    184.46 o 
  19   1   5      257.55      106.76    112.28 o 
 -24   2   5      274.09      406.31    149.62 o 
 -22   2   5      749.83      594.07    121.63 o 
 -20   2   5       20.65      135.56     65.12 o 
 -18   2   5      768.00      803.17    143.65 o 
 -16   2   5      652.19      720.85    110.30 o 
 -14   2   5       22.01       65.33     65.45 o 
 -12   2   5      139.63      184.18     43.69 o 
 -10   2   5      633.27      518.53     75.63 o 
  -8   2   5    15887.82    16539.75    316.38 o 
  -6   2   5     2173.31     2026.13     68.14 o 
  -4   2   5      163.11       95.85     63.32 o 
  -2   2   5     1562.62     1771.20     98.40 o 
   0   2   5    11210.83    12232.86    248.23 o 
   2   2   5    24805.49    26720.85    484.54 o 
   4   2   5    16591.31    17700.79    379.54 o 
   6   2   5     2067.97     1956.21    199.71 o 
   8   2   5     1007.74     1119.81    167.40 o 
  10   2   5       43.07      -44.99     78.23 o 
  12   2   5      216.19      225.10    106.29 o 
  14   2   5      914.74      881.06    137.12 o 
  16   2   5     1079.34      958.16    126.42 o 
  18   2   5      503.52      484.80    105.66 o 
 -23   3   5       37.15      365.94    156.41 o 
 -21   3   5      115.65      174.16    161.32 o 
 -19   3   5      370.87      424.22     85.38 o 
 -17   3   5     1010.60     1166.13    102.17 o 
 -15   3   5      378.18      405.87     81.02 o 
 -13   3   5       24.93       23.51     52.27 o 
 -11   3   5      648.09      650.82     83.50 o 
  -9   3   5      113.94      149.28     44.37 o 
  -7   3   5      767.49      695.56     75.62 o 
  -5   3   5        2.12        9.11     46.96 o 
  -3   3   5      910.81     1202.34    104.29 o 
  -1   3   5      483.27      564.83     50.96 o 
   1   3   5      359.09      340.78     55.32 o 
   3   3   5     1444.74      867.27    295.65 o 
   5   3   5      241.00      268.66     44.19 o 
   7   3   5        6.93      158.76     76.57 o 
   9   3   5      229.09      208.52     76.59 o 
  11   3   5      206.57      218.53     83.07 o 
  13   3   5      108.54      170.53     73.81 o 
  15   3   5        0.81       70.65    135.13 o 
  17   3   5      105.17      347.22    204.41 o 
 -22   4   5      586.37      633.81    159.12 o 
 -20   4   5      556.71      654.37    132.21 o 
 -18   4   5       14.40       37.18    107.48 o 
 -16   4   5      110.04      137.13    164.85 o 
 -14   4   5     1397.87     1494.20    147.47 o 
 -12   4   5     6193.60     6361.89    251.50 o 
 -10   4   5     5664.00     5314.28    203.94 o 
  -8   4   5     5435.07     5305.68    215.35 o 
  -6   4   5     3313.35     3375.07    144.99 o 
  -4   4   5     2354.57     2157.29    199.88 o 
  -2   4   5     4531.30     5180.10    278.16 o 
   0   4   5     5541.04     5556.38    183.63 o 
   2   4   5     1405.85     1314.96    154.90 o 
   4   4   5     3687.79     3728.73    188.38 o 
   6   4   5     3465.21     3773.84    238.46 o 
   8   4   5     7740.55     7500.04    383.93 o 
  10   4   5      237.54      310.45     90.44 o 
  12   4   5     1511.53     1527.56    221.53 o 
  14   4   5      933.42      846.09    125.24 o 
  16   4   5     1517.23     1743.85    238.57 o 
 -21   5   5       88.34      363.44    180.14 o 
 -19   5   5      231.96      137.03    211.06 o 
 -17   5   5      135.99      213.48   2933.69 o 
 -15   5   5      302.26      192.61     80.79 o 
 -13   5   5      202.50      149.89     98.97 o 
 -11   5   5      421.63      372.05    112.09 o 
  -9   5   5        7.18      106.70    113.69 o 
  -7   5   5      837.42     1035.03    183.34 o 
  -5   5   5     7059.74     6991.27    267.20 o 
  -3   5   5     3344.77     3269.92    235.70 o 
  -1   5   5     2916.48     2883.73    358.84 o 
   1   5   5     1961.00     2086.20    128.82 o 
   3   5   5     2511.68     2646.15    201.62 o 
   5   5   5     3785.57     3803.10    229.45 o 
   7   5   5     3017.15     3102.22    212.48 o 
   9   5   5      701.14      577.10    158.99 o 
  11   5   5      308.43      265.93    138.92 o 
  13   5   5       21.84      106.88     89.19 o 
  15   5   5       28.38      -87.17    124.11 o 
 -18   6   5      240.02      234.90    153.38 o 
 -16   6   5      757.33      531.12    134.47 o 
 -14   6   5      796.78      802.99    215.05 o 
 -12   6   5      364.96      446.13     90.32 o 
 -10   6   5       13.32      -16.64    109.41 o 
  -8   6   5       37.36      100.23     75.07 o 
  -6   6   5       33.46       -2.63     78.99 o 
  -4   6   5     7101.14     7530.49    418.04 o 
  -2   6   5      895.32      739.07    121.92 o 
   0   6   5       14.46      112.41     69.24 o 
   2   6   5     1015.11     1014.32    122.88 o 
   4   6   5       69.44       89.55     68.78 o 
   6   6   5      680.80      760.77    133.41 o 
   8   6   5      516.10     1065.01    230.59 o 
  10   6   5      988.14     1226.54    251.29 o 
  12   6   5       17.85     -134.15    134.15 o 
 -15   7   5      245.87      201.24    123.78 o 
 -13   7   5     1086.33     1136.31    139.28 o 
 -11   7   5     1101.68     1477.58    205.33 o 
  -9   7   5     2372.03     2171.34    200.91 o 
  -7   7   5      910.30      986.92    100.56 o 
  -5   7   5     1447.68     1631.24    230.45 o 
  -3   7   5     2833.76     2557.46    268.58 o 
  -1   7   5     2548.42     2671.12    230.16 o 
   1   7   5     4010.60     4126.55    317.22 o 
   3   7   5     3933.90     3558.06    306.67 o 
   5   7   5     2706.05     2526.27    206.19 o 
   7   7   5      352.97      336.99    137.55 o 
   9   7   5      538.55      649.48    136.68 o 
  11   7   5      792.96      786.52    162.06 o 
 -12   8   5        0.36      182.36    136.86 o 
 -10   8   5      214.01      125.13    199.79 o 
  -8   8   5      578.11      470.94    115.74 o 
  -6   8   5       19.15       33.29     90.57 o 
  -4   8   5      157.25       47.82    105.16 o 
  -2   8   5      304.97      202.02    115.71 o 
   0   8   5       12.14       84.53    101.89 o 
   2   8   5       27.52      216.92    138.45 o 
   4   8   5      200.66      186.49    122.70 o 
   6   8   5      917.71     1287.95    209.58 o 
 -24   0   6       96.34      355.00    204.71 o 
 -22   0   6      260.15      310.56    153.01 o 
 -20   0   6       87.16       74.79     78.27 o 
 -18   0   6        0.63       49.40    124.45 o 
 -16   0   6      867.77      868.80    183.70 o 
 -14   0   6      957.72     1178.39    220.23 o 
 -12   0   6        3.58       64.85     69.39 o 
 -10   0   6     2641.66     2534.51     92.99 o 
  -8   0   6     1489.35     1795.24    120.99 o 
  -6   0   6    16473.32    17659.70    440.12 o 
  -4   0   6      861.88      746.66     82.99 o 
  -2   0   6      850.29      884.40    104.48 o 
   0   0   6     9599.09    10694.77    337.45 o 
   2   0   6     2372.78     2406.27    120.75 o 
   4   0   6     9186.46    10485.81    308.84 o 
   6   0   6       48.30      -94.38    369.32 o 
   8   0   6      272.63      276.78    119.78 o 
  10   0   6      229.70      264.05    145.89 o 
  12   0   6       96.96      243.50    140.01 o 
  14   0   6      233.17        8.05    117.94 o 
  16   0   6      246.02      188.72    151.74 o 
  18   0   6      139.64      230.02    198.86 o 
 -25   1   6      242.42      -86.18    189.87 o 
 -23   1   6       11.73        0.63    114.23 o 
 -21   1   6     1512.97     1333.43    113.64 o 
 -19   1   6     4889.19     5056.36    271.01 o 
 -17   1   6     3207.63     3432.97    165.27 o 
 -15   1   6     6128.58     6155.31    262.73 o 
 -13   1   6     2785.49     2520.32    253.76 o 
 -11   1   6     7934.93     7563.68    293.18 o 
  -9   1   6     1269.90     1041.17     81.37 o 
  -7   1   6    10191.35     9482.94    221.43 o 
  -5   1   6     9643.93     8729.30    165.41 o 
  -3   1   6     4132.89     3679.83     93.72 o 
  -1   1   6    20232.06    20104.88    388.84 o 
   1   1   6    21152.68    21432.35    400.51 o 
   3   1   6    11694.28    11586.47    265.26 o 
   5   1   6     4829.39     5077.15    139.18 o 
   7   1   6     7180.48     7504.71    276.97 o 
   9   1   6     6224.30     6738.95    341.39 o 
  11   1   6     3640.95     3214.20    225.89 o 
  13   1   6     1556.63     1569.12    169.50 o 
  15   1   6      667.20      736.43    233.39 o 
  17   1   6      787.28      543.50     84.20 o 
 -24   2   6      733.57      848.65    208.87 o 
 -22   2   6     1463.47     1383.13    155.93 o 
 -20   2   6     2868.47     2493.35    173.90 o 
 -18   2   6    10297.78    10432.62    343.89 o 
 -16   2   6    11827.15    12619.21    291.67 o 
 -14   2   6     8540.14     8672.43    358.28 o 
 -12   2   6     8761.30     8480.16    260.73 o 
 -10   2   6    24624.54    25047.35    417.40 o 
  -8   2   6    43766.51    44444.21    779.45 o 
  -6   2   6    28939.39    29564.42    577.39 o 
  -4   2   6    36231.71    37092.60    666.88 o 
  -2   2   6    21411.31    21751.61    407.14 o 
   0   2   6    18199.37    18433.28    345.91 o 
   2   2   6    21302.26    22219.54    422.86 o 
   4   2   6    22274.77    23857.81    445.64 o 
   6   2   6    15172.25    16705.78    545.79 o 
   8   2   6     4115.87     3979.21    344.64 o 
  10   2   6     4491.56     4898.02    274.17 o 
  12   2   6      373.19      387.04    110.03 o 
  14   2   6      848.35      917.05    160.49 o 
  16   2   6      397.31      340.19    111.04 o 
  18   2   6     1464.07     1851.98    417.70 o 
 -23   3   6       28.81      175.58    218.43 o 
 -21   3   6      372.69      431.59    110.79 o 
 -19   3   6      874.78      701.27    126.68 o 
 -17   3   6       75.82       55.37     65.61 o 
 -15   3   6       23.63      134.23     51.56 o 
 -13   3   6      169.25      175.93     90.59 o 
 -11   3   6     3021.60     3299.22    148.54 o 
  -9   3   6     6950.07     6649.29    267.15 o 
  -7   3   6     2406.60     2504.02    179.81 o 
  -5   3   6      106.90       50.16     76.36 o 
  -3   3   6      611.86      593.62    101.24 o 
  -1   3   6     2845.07     3689.41    161.53 o 
   1   3   6      919.60     1047.72    107.63 o 
   3   3   6      774.67      632.94    142.24 o 
   5   3   6     1452.24      885.21    358.80 o 
   7   3   6     4687.45     4824.12    303.69 o 
   9   3   6      795.03      822.12    151.16 o 
  11   3   6       24.00       46.86     68.76 o 
  13   3   6      131.32       27.70     80.95 o 
  15   3   6       50.32       88.34    146.41 o 
  17   3   6      112.94      201.12    147.39 o 
 -22   4   6      463.26      633.23    151.52 o 
 -20   4   6      116.62       15.91    199.62 o 
 -18   4   6     2969.11     2677.41    236.02 o 
 -16   4   6     3656.27     3543.81    244.83 o 
 -14   4   6     2538.16     2693.47    165.76 o 
 -12   4   6      743.53      788.11    124.31 o 
 -10   4   6     1892.35     1679.79    139.99 o 
  -8   4   6    12950.14    13320.94    368.16 o 
  -6   4   6    13306.20    13635.38    403.25 o 
  -4   4   6    16346.63    16880.11    466.74 o 
  -2   4   6     4661.72     4871.70    210.62 o 
   0   4   6       28.38        7.90     66.18 o 
   2   4   6      407.91      344.00     63.51 o 
   4   4   6     4108.43     4403.74    231.27 o 
   6   4   6     6721.72     7210.55    277.38 o 
   8   4   6     4533.10     4653.00    325.32 o 
  10   4   6      657.64      451.04    124.70 o 
  12   4   6      226.33      320.10    145.26 o 
  14   4   6      238.78      292.49    131.24 o 
  16   4   6      723.95      525.91    185.46 o 
 -21   5   6      268.85      721.60    190.39 o 
 -19   5   6     1085.14     1094.74    188.19 o 
 -17   5   6     2412.33     2226.79    203.04 o 
 -15   5   6     5791.11     5693.94    272.07 o 
 -13   5   6     3964.58     4093.88    227.35 o 
 -11   5   6     3113.78     3043.09    174.74 o 
  -9   5   6     2006.17     2053.92    143.51 o 
  -7   5   6    14145.20    14876.14    379.69 o 
  -5   5   6    13653.67    14334.08    492.05 o 
  -3   5   6    14172.81    15038.14    530.47 o 
  -1   5   6     5944.47     6314.80    261.10 o 
   1   5   6     5197.94     5332.44    197.36 o 
   3   5   6     3833.72     4336.69    277.95 o 
   5   5   6     4969.98     4866.01    272.84 o 
   7   5   6     5837.23     5544.46    328.45 o 
   9   5   6     5526.99     6069.60    405.89 o 
  11   5   6     3663.77     3379.07    316.65 o 
  13   5   6     4619.78     4552.75    734.22 o 
 -18   6   6       41.31      109.27    153.70 o 
 -16   6   6       27.72       20.15    101.42 o 
 -14   6   6      214.18      177.62    145.67 o 
 -12   6   6      717.35      661.77    110.58 o 
 -10   6   6     1328.72     1029.27    136.17 o 
  -8   6   6      342.32      214.41     87.15 o 
  -6   6   6     1241.88     1165.35    100.91 o 
  -4   6   6     1698.93     1966.83    169.24 o 
  -2   6   6      110.74       77.13     51.37 o 
   0   6   6       13.65       58.40     51.01 o 
   2   6   6       22.50      -80.71     80.71 o 
   4   6   6      948.45      690.91    156.61 o 
   6   6   6      226.96      225.29    100.99 o 
   8   6   6       67.39      105.51     99.89 o 
  10   6   6        6.75       95.44    114.97 o 
  12   6   6        5.64      219.64     91.18 o 
 -15   7   6      165.02      195.83    182.71 o 
 -13   7   6      725.24      521.32    149.79 o 
 -11   7   6      607.31      526.35    118.50 o 
  -9   7   6      429.49      260.58    196.48 o 
  -7   7   6      510.79      375.28    127.44 o 
  -5   7   6     2713.54     2481.76    278.34 o 
  -3   7   6      354.02      274.63    117.41 o 
  -1   7   6      266.55      337.64    133.78 o 
   1   7   6       39.37      294.48    107.25 o 
   3   7   6      202.64      258.59    110.41 o 
   5   7   6      372.74      224.16    120.19 o 
   7   7   6      116.60      384.58    125.80 o 
   9   7   6      331.44      265.14    139.18 o 
 -12   8   6     2084.03     2157.27    434.04 o 
 -10   8   6     4810.22     3816.04    835.93 o 
  -8   8   6     3897.59     4501.18    447.67 o 
  -6   8   6     3783.52     3579.87    288.73 o 
  -4   8   6     2116.82     2343.48    233.43 o 
  -2   8   6     2003.42     1652.21    197.28 o 
   0   8   6     3663.64     3621.25    246.94 o 
   2   8   6     5561.12     4930.09    941.14 o 
   4   8   6     4433.46     4401.61    732.61 o 
 -25   1   7      127.60       38.70    133.58 o 
 -23   1   7       95.32       55.71    107.73 o 
 -21   1   7      499.05      308.26    113.97 o 
 -19   1   7      197.84      219.94     93.20 o 
 -17   1   7      804.43      754.31    142.08 o 
 -15   1   7     1201.88     1252.96    164.68 o 
 -13   1   7     1699.45     1675.61    166.57 o 
 -11   1   7      390.91      363.96     49.15 o 
  -9   1   7      470.48      440.18     76.97 o 
  -7   1   7     1544.81     1401.23    102.50 o 
  -5   1   7    24274.61    25337.47    523.03 o 
  -3   1   7     9931.64    10300.30    215.60 o 
   1   1   7     1254.72     1082.99    117.06 o 
   3   1   7     4270.94     4367.08    140.34 o 
   5   1   7     3400.59     3415.93    256.47 o 
   7   1   7     4021.67     4144.38    277.34 o 
   9   1   7     5650.46     5879.41    356.03 o 
  11   1   7     5681.78     5188.82    448.55 o 
  13   1   7      776.05      962.13    124.70 o 
  15   1   7      980.85      940.22    183.32 o 
  17   1   7      269.00      137.78     96.80 o 
 -24   2   7      362.44      301.62    167.32 o 
 -22   2   7      838.13      902.72    182.77 o 
 -20   2   7       97.88      177.82     93.57 o 
 -18   2   7      969.07      975.63    113.39 o 
 -16   2   7      313.08      195.91     60.80 o 
 -14   2   7     3660.55     3492.18    158.16 o 
 -12   2   7     3160.45     3375.31    309.02 o 
 -10   2   7     2610.52     2027.05    211.46 o 
  -8   2   7       48.99       96.95     91.55 o 
  -6   2   7     3123.77     3491.09     72.29 o 
  -4   2   7      898.36      821.15     57.74 o 
  -2   2   7    11108.58    11125.48    241.95 o 
   0   2   7     6608.09     6383.57    143.90 o 
   2   2   7     2445.62     2399.87    213.45 o 
   4   2   7      732.21      778.11    110.80 o 
   6   2   7     4986.96     3313.21   1002.70 o 
   8   2   7     5700.37     5658.42    460.73 o 
  10   2   7     1207.24     1191.35    162.00 o 
  12   2   7      584.22      520.88    128.63 o 
  14   2   7      293.31      109.88    120.33 o 
  16   2   7      606.11      705.25    137.26 o 
 -23   3   7        0.73       62.33    115.64 o 
 -21   3   7       49.96      115.48     96.34 o 
 -19   3   7       19.27      272.47    101.12 o 
 -17   3   7        2.33      120.65    143.31 o 
 -15   3   7       65.43       89.87    106.28 o 
 -13   3   7     1717.27     1502.60    176.46 o 
 -11   3   7     1378.95     1459.80    154.53 o 
  -9   3   7      275.92      281.21     79.37 o 
  -7   3   7      138.96       53.23     60.94 o 
  -5   3   7      161.40      247.11     41.77 o 
  -3   3   7      510.26      568.97     70.35 o 
  -1   3   7     3361.92     3547.41    127.44 o 
   1   3   7     1530.35      788.01    360.49 o 
   3   3   7     2020.51     2007.76    175.37 o 
   5   3   7      945.51     1142.85    178.24 o 
   7   3   7     5096.94     5066.18    294.66 o 
   9   3   7       85.26      143.57     70.99 o 
  11   3   7        6.95      167.44     83.21 o 
  13   3   7       10.68        6.95    126.24 o 
  15   3   7      196.50      195.43    145.24 o 
 -22   4   7      512.28      751.26    346.80 o 
 -20   4   7      362.87      695.87    222.19 o 
 -18   4   7      228.86      317.78    136.38 o 
 -16   4   7      243.78      350.85    140.53 o 
 -14   4   7     1145.75     1199.76    139.26 o 
 -12   4   7     1758.07     1811.56    143.53 o 
 -10   4   7     2619.63     2454.75    194.61 o 
  -8   4   7     2836.92     2720.11    172.64 o 
  -6   4   7     4298.41     4224.13    204.04 o 
  -4   4   7     1749.52     1198.29    261.99 o 
  -2   4   7     6828.19     6883.16    227.63 o 
   0   4   7     4671.79     4813.32    243.71 o 
   2   4   7     3625.43     3411.36    203.22 o 
   4   4   7      182.41      256.75     99.68 o 
   6   4   7     1043.55     1249.04    175.59 o 
   8   4   7     2504.47     2068.06    209.95 o 
  10   4   7      965.16      806.82    163.94 o 
  12   4   7     1981.22     1939.28    364.86 o 
  14   4   7      794.80      315.13    231.29 o 
 -21   5   7      401.44      628.68    237.27 o 
 -19   5   7      596.91      608.75    129.61 o 
 -17   5   7      644.00      551.65    142.25 o 
 -15   5   7     1685.87     1701.48    189.83 o 
 -13   5   7      776.42      769.14    175.47 o 
 -11   5   7      272.94      185.93    107.68 o 
  -9   5   7     1659.74     1543.01    135.86 o 
  -7   5   7       77.35      182.76    111.47 o 
  -5   5   7     2285.73     2184.39    141.02 o 
  -3   5   7     1202.99     1153.89    175.56 o 
  -1   5   7      470.57      460.01    118.65 o 
   1   5   7       98.21      136.74     54.54 o 
   3   5   7        5.49       20.33     92.62 o 
   5   5   7      334.38      398.58     94.69 o 
   7   5   7     1368.58     1514.01    146.51 o 
   9   5   7     1241.45     1291.11    138.09 o 
  11   5   7      320.77       75.78     74.06 o 
  13   5   7       10.51     -155.78    155.78 o 
 -18   6   7      487.50      379.28    153.25 o 
 -16   6   7      427.66      550.21    122.80 o 
 -14   6   7      506.49      530.03    122.54 o 
 -12   6   7       55.24      199.63    128.79 o 
 -10   6   7      760.00      562.69    135.23 o 
  -8   6   7      502.65      475.43    115.28 o 
  -6   6   7     2369.46     2170.33    170.98 o 
  -4   6   7     3338.98     3081.07    165.11 o 
  -2   6   7      738.13      503.94    121.65 o 
   0   6   7      176.45      146.20     59.41 o 
   2   6   7       23.31      196.18     97.37 o 
   4   6   7     1647.67     1355.50    192.86 o 
   6   6   7      652.25      604.19    133.03 o 
   8   6   7      285.68      216.06    115.60 o 
  10   6   7      737.42      710.90    168.18 o 
 -15   7   7      249.43      419.49    157.17 o 
 -13   7   7     1845.98     1393.73    221.77 o 
 -11   7   7     2133.89     2174.27    248.60 o 
  -9   7   7     1527.51     1566.39    156.17 o 
  -7   7   7       60.85      151.64     99.09 o 
  -5   7   7      103.51      -11.43     85.77 o 
  -3   7   7     1226.56     1146.30    164.28 o 
  -1   7   7     1712.03     1397.20    216.67 o 
   1   7   7      667.17      606.91     99.48 o 
   3   7   7      631.02      701.00    139.14 o 
   5   7   7      778.47      926.37    189.13 o 
   7   7   7      258.50      259.57    119.18 o 
 -10   8   7        3.30     -107.76    150.38 o 
  -8   8   7      293.09      429.73    116.83 o 
  -6   8   7        2.53      114.61    124.38 o 
  -4   8   7      258.58      320.22     89.77 o 
  -2   8   7       94.17      170.88     94.31 o 
   0   8   7       38.65       62.86    189.69 o 
   2   8   7       17.71      220.26     85.61 o 
   4   8   7       21.01      242.51    126.63 o 
 -24   0   8     1105.88     1567.46    234.15 o 
 -22   0   8      386.74      578.09    173.55 o 
 -20   0   8     3555.17     4768.17    288.28 o 
 -18   0   8     4230.23     4009.48    261.51 o 
 -16   0   8     4543.00     4638.60    224.34 o 
 -14   0   8     1407.57     1198.65    209.06 o 
 -12   0   8     5163.84     4963.60    243.24 o 
 -10   0   8    10519.92    10496.04    281.18 o 
  -8   0   8    51297.95    52200.15   1997.60 o 
  -6   0   8    29141.79    28426.70    724.17 o 
  -4   0   8    24811.68    24707.29    640.36 o 
  -2   0   8    21526.57    10533.60    519.27 o 
   0   0   8    38494.75    38885.15   1426.35 o 
   2   0   8    31870.03    32306.53    710.02 o 
   4   0   8     8319.91     8384.16    393.04 o 
   6   0   8    12236.70    12208.58    734.77 o 
   8   0   8    10076.00    10953.30    758.02 o 
  10   0   8     2636.22     2536.65    332.67 o 
  12   0   8     5138.44     6689.63    782.53 o 
  14   0   8     3233.98     2436.79    531.83 o 
  16   0   8     3983.62     4110.76   1138.14 o 
 -25   1   8      211.29     -104.25    111.35 o 
 -23   1   8     1390.68     1276.51    167.85 o 
 -21   1   8      409.50      301.49    127.97 o 
 -19   1   8     1476.99     1710.55    194.97 o 
 -17   1   8     1228.69     1550.11    166.80 o 
 -15   1   8      426.60      613.06    117.28 o 
 -13   1   8       79.44      198.30     65.11 o 
 -11   1   8      324.16      278.37     95.77 o 
  -9   1   8     9251.39     8923.71    244.13 o 
  -7   1   8       13.78       11.91     58.23 o 
  -5   1   8      387.16      261.36     67.77 o 
  -3   1   8     3428.69     3464.71    145.30 o 
  -1   1   8     5722.72     5841.71    141.32 o 
   1   1   8     1043.63     1044.27     98.87 o 
   3   1   8      239.30      316.48     67.61 o 
   5   1   8       80.20       24.13    106.86 o 
   7   1   8        6.74       26.47     38.60 o 
   9   1   8      363.58      400.48    146.33 o 
  11   1   8      427.36      387.08    124.82 o 
  13   1   8       97.94      -15.91    124.61 o 
  15   1   8      125.51       66.11    128.19 o 
 -24   2   8       57.44       89.75    154.43 o 
 -22   2   8      265.20      164.03     92.13 o 
 -20   2   8      733.84      745.50    137.29 o 
 -18   2   8       45.11       80.02     81.61 o 
 -16   2   8      326.85      313.82     92.70 o 
 -14   2   8       15.89       72.26     71.48 o 
 -12   2   8      868.96      873.22    165.66 o 
 -10   2   8     1808.97     1585.75    177.07 o 
  -8   2   8     1638.03     1385.85    193.17 o 
  -6   2   8     7825.52     7889.08    251.76 o 
  -4   2   8      873.65      905.00    144.47 o 
  -2   2   8     4177.18     4697.26    188.60 o 
   0   2   8     2015.65     2113.00    189.22 o 
   2   2   8     4581.89     4761.35    199.67 o 
   4   2   8      451.26      504.12    108.42 o 
   6   2   8     1922.86     2169.93    380.57 o 
   8   2   8     1151.11      992.08    114.87 o 
  10   2   8      358.05      514.12    172.30 o 
  12   2   8       91.99      106.31    126.55 o 
  14   2   8      190.89      209.72    115.77 o 
  16   2   8      286.11       43.14    195.15 o 
 -23   3   8     2110.80     2523.28    336.90 o 
 -21   3   8     1943.33     2041.05    225.85 o 
 -19   3   8     1075.07     1242.70    143.72 o 
 -17   3   8     2632.16     2673.58    190.61 o 
 -15   3   8     7050.54     6950.30    290.39 o 
 -13   3   8    14429.31    14544.11    379.24 o 
 -11   3   8    21805.95    22417.17    893.38 o 
  -9   3   8    15656.34    15992.47    476.60 o 
  -7   3   8     7692.51     7467.64    234.75 o 
  -5   3   8    11401.39    12279.08    351.66 o 
  -3   3   8    12368.92    12320.98    375.66 o 
  -1   3   8    20182.11    20973.87    571.58 o 
   1   3   8    21854.48    23438.78    832.70 o 
   3   3   8    19497.86    21228.10    772.47 o 
   5   3   8     8455.74     8790.46    343.53 o 
   7   3   8      119.30       78.80     72.75 o 
   9   3   8     2482.19     3096.64    310.99 o 
  11   3   8     4064.15     3983.47    577.70 o 
  13   3   8     5782.06     5362.18    338.77 o 
  15   3   8     1059.62     1363.54    442.70 o 
 -22   4   8      630.99      701.96    154.85 o 
 -20   4   8     1178.00      872.72    141.89 o 
 -18   4   8       43.95      -50.53    112.55 o 
 -16   4   8      138.57      258.91    137.36 o 
 -14   4   8      237.78      297.64     86.05 o 
 -12   4   8     2776.14     2575.25    174.98 o 
 -10   4   8      395.20      444.60     90.90 o 
  -8   4   8      589.87      603.38     96.05 o 
  -6   4   8     2788.31     2818.91    177.47 o 
  -4   4   8      269.75      114.85     55.85 o 
  -2   4   8       15.62      132.49     66.42 o 
   0   4   8      288.40      260.11     56.88 o 
   2   4   8     2291.04     2298.89    182.17 o 
   4   4   8     4913.00     5143.08    460.84 o 
   6   4   8     2028.03     2003.01    158.74 o 
   8   4   8     1511.28     1374.81    202.33 o 
  10   4   8      837.95      931.02    176.36 o 
  12   4   8      951.57      980.21    200.56 o 
  14   4   8      977.86      922.28    223.37 o 
 -21   5   8       26.96      225.45    122.29 o 
 -19   5   8       35.42      -72.42    116.19 o 
 -17   5   8       11.64      113.09    195.72 o 
 -15   5   8      649.80      733.33    123.21 o 
 -13   5   8     1619.22     1512.20    139.02 o 
 -11   5   8     1350.78     1382.87    173.15 o 
  -9   5   8       28.25       -4.35     94.23 o 
  -7   5   8     1031.83      742.46    112.95 o 
  -5   5   8      153.42      166.39     66.02 o 
  -3   5   8        0.73      -45.06     45.06 o 
  -1   5   8      182.34      211.11     79.15 o 
   1   5   8        2.05      -26.34     59.51 o 
   3   5   8      107.47      130.77     82.12 o 
   5   5   8        0.81      126.01     43.79 o 
   7   5   8      143.21      136.47     84.08 o 
   9   5   8       31.42        0.38    116.15 o 
  11   5   8      123.79      138.24     96.47 o 
 -18   6   8     1144.66      997.51    347.77 o 
 -16   6   8     2608.95     2797.64    226.33 o 
 -14   6   8     3970.20     4327.14    347.20 o 
 -12   6   8     3982.34     4253.40    298.21 o 
 -10   6   8     4895.44     4797.62    198.43 o 
  -8   6   8    10322.64    10868.94    304.76 o 
  -6   6   8     9569.44    10057.19    265.95 o 
  -4   6   8     7565.46     8518.66    407.18 o 
  -2   6   8     4858.18     5015.62    163.95 o 
   0   6   8     7019.92     7240.18    465.81 o 
   2   6   8     9539.98     9734.60    502.80 o 
   4   6   8     8687.96     8649.87    723.84 o 
   6   6   8     7842.73     8244.85   1747.65 o 
   8   6   8     4005.65     4031.16    275.17 o 
  10   6   8     1162.79      959.11    215.29 o 
 -15   7   8     1830.07     2104.15    295.06 o 
 -13   7   8      620.80      350.35     94.34 o 
 -11   7   8      298.65      355.24    111.81 o 
  -9   7   8     1072.50     1030.22    141.03 o 
  -7   7   8      764.22      729.66    122.13 o 
  -5   7   8      417.30      430.24    134.55 o 
  -3   7   8      877.16      641.69    114.82 o 
  -1   7   8      129.82      175.01    104.34 o 
   1   7   8      317.36      499.46    183.14 o 
   3   7   8      118.65      107.24    113.21 o 
   5   7   8      919.60      907.60    138.12 o 
   7   7   8     1301.38      794.21    225.48 o 
 -10   8   8       18.84      -94.97    164.43 o 
  -8   8   8        0.14       71.45     93.98 o 
  -6   8   8       16.80       84.85    149.34 o 
  -4   8   8        0.39      138.05     96.40 o 
  -2   8   8        2.29      -13.51    213.93 o 
   0   8   8       17.94       47.58     96.86 o 
   2   8   8       32.19       64.78    170.99 o 
 -25   1   9       14.03      184.29    127.07 o 
 -23   1   9     1303.40     1459.50    199.66 o 
 -21   1   9     3176.01     2967.95    247.20 o 
 -19   1   9     3243.77     3344.89    184.96 o 
 -17   1   9     1139.07     1087.91    107.84 o 
 -15   1   9     1276.42     1508.04    181.39 o 
 -13   1   9     3426.12     3145.11    184.49 o 
 -11   1   9     8548.36     9008.72    306.35 o 
  -9   1   9     2525.13     2525.61    280.65 o 
  -7   1   9     4838.49     4414.06    217.28 o 
  -5   1   9     5204.37     5338.74    155.07 o 
  -3   1   9     6532.33     6518.82    203.16 o 
  -1   1   9     2919.84     3219.61    224.45 o 
   1   1   9      344.06      293.64     57.58 o 
   3   1   9     2204.76     2227.99    157.10 o 
   5   1   9     1879.45     1574.68    109.38 o 
   7   1   9      859.39      955.88    141.85 o 
   9   1   9      526.98      712.96    144.62 o 
  11   1   9       23.72      152.82     96.17 o 
  13   1   9       16.05       17.27    122.02 o 
  15   1   9      247.61      313.31    208.45 o 
 -24   2   9      813.20      869.67    197.50 o 
 -22   2   9      354.03      541.45    129.00 o 
 -20   2   9      207.86      283.21    128.14 o 
 -18   2   9      857.98      888.67    179.13 o 
 -16   2   9      951.75     1132.47    136.41 o 
 -14   2   9     2904.30     2907.71    180.99 o 
 -12   2   9     1285.09     1717.50    318.02 o 
 -10   2   9    10207.36    10166.47    422.16 o 
  -8   2   9     5697.70     5719.56    303.98 o 
  -6   2   9      117.72       72.41     35.74 o 
  -4   2   9      138.69      256.97     48.22 o 
  -2   2   9       38.89      -59.26     65.80 o 
   0   2   9     2082.86     1863.86    192.10 o 
   2   2   9     2101.14     2188.07    134.89 o 
   4   2   9      182.35      277.45     75.66 o 
   6   2   9     1013.38      867.66    169.30 o 
   8   2   9      451.70      541.43    117.34 o 
  10   2   9     1195.76     1221.17    168.66 o 
  12   2   9      527.28      579.70    126.20 o 
  14   2   9      236.95      377.46    113.09 o 
 -23   3   9        4.60       98.91    151.06 o 
 -21   3   9       48.07       21.42    150.08 o 
 -19   3   9       45.65      223.32     82.90 o 
 -17   3   9      379.07      305.23    108.03 o 
 -15   3   9     1129.86     1049.14    122.35 o 
 -13   3   9      731.14      639.80    122.65 o 
 -11   3   9      717.00      871.38    146.65 o 
  -9   3   9      870.02      805.09    135.68 o 
  -7   3   9     1461.70     1507.54    156.63 o 
  -5   3   9       21.94       36.50     69.80 o 
  -3   3   9        5.50      116.44     49.57 o 
  -1   3   9        7.70       -0.39     56.68 o 
   1   3   9      581.84      634.57     97.49 o 
   3   3   9        7.92      -77.80     77.80 o 
   5   3   9       72.11        1.77     55.67 o 
   7   3   9      380.76      317.01    110.80 o 
   9   3   9      111.18      260.05    105.04 o 
  11   3   9      397.53      322.75    148.42 o 
  13   3   9        6.99      116.25    146.07 o 
 -22   4   9     1462.24     1753.42    268.00 o 
 -20   4   9     2087.71     1674.29    231.18 o 
 -18   4   9      779.67      871.90    199.41 o 
 -16   4   9      207.32      144.99    108.53 o 
 -14   4   9      877.65      519.59    131.93 o 
 -12   4   9     2959.57     3027.49    210.61 o 
 -10   4   9     3883.13     3948.90    212.67 o 
  -8   4   9     1928.47     2020.57    196.69 o 
  -6   4   9     1505.84     1540.20    186.55 o 
  -4   4   9     1223.43     1299.98    146.55 o 
  -2   4   9     5639.23     5766.53    224.35 o 
   0   4   9     4173.55     4445.66    225.00 o 
   2   4   9     3614.58     4122.73    319.18 o 
   4   4   9       51.50      178.49     86.75 o 
   6   4   9     1922.57     2221.93    203.56 o 
   8   4   9      456.09      423.19    122.05 o 
  10   4   9      352.08      280.07    131.86 o 
  12   4   9       50.57      189.22    166.36 o 
 -21   5   9      424.93      310.01    148.32 o 
 -19   5   9      290.96       89.40    126.36 o 
 -17   5   9      233.54      343.41    100.18 o 
 -15   5   9        6.61       81.09    113.18 o 
 -13   5   9      281.38      283.45    107.58 o 
 -11   5   9      334.70      339.50    116.53 o 
  -9   5   9       78.71      121.71     64.78 o 
  -7   5   9     1393.74     1512.75    128.46 o 
  -5   5   9      684.83      471.14    107.04 o 
  -3   5   9       22.31      -71.98     90.32 o 
  -1   5   9      237.85      260.46     68.25 o 
   1   5   9      100.41       79.14    112.89 o 
   3   5   9      417.93      337.57    102.25 o 
   5   5   9      512.43      698.48    149.38 o 
   7   5   9      956.09      996.80    193.93 o 
   9   5   9      518.11      409.71    127.69 o 
  11   5   9       89.51      127.19    105.77 o 
 -18   6   9      243.81      264.51    127.49 o 
 -16   6   9      202.95      248.85    141.25 o 
 -14   6   9      382.26      472.12    147.91 o 
 -12   6   9       36.65      412.71    124.55 o 
 -10   6   9      133.04       11.96    116.63 o 
  -8   6   9       20.51       44.57    101.06 o 
  -6   6   9     1121.58     1026.79    113.52 o 
  -4   6   9     1896.66     1814.28    170.09 o 
  -2   6   9     1994.70     1617.95    155.90 o 
   0   6   9        8.77      150.11     93.41 o 
   2   6   9       25.43      -22.89     96.22 o 
   4   6   9      551.37      443.27    110.22 o 
   6   6   9      458.88      643.81    114.21 o 
   8   6   9      579.87      686.13    155.92 o 
 -15   7   9      342.31      211.14    138.72 o 
 -13   7   9      489.89      512.00    136.07 o 
 -11   7   9     1445.09     1260.42    196.13 o 
  -9   7   9     2219.03     2564.00    337.05 o 
  -7   7   9      427.82      523.40    180.03 o 
  -5   7   9      252.57      149.33    123.21 o 
  -3   7   9      476.61      290.85     91.96 o 
  -1   7   9     1180.50     1117.37    195.31 o 
   1   7   9     1241.01     1254.91    148.60 o 
   3   7   9     1370.43     1329.07    310.40 o 
   5   7   9      854.70      553.83    154.01 o 
  -8   8   9       15.37       41.81    201.36 o 
  -6   8   9      154.63       -6.10    110.67 o 
  -4   8   9       98.95      104.74    380.18 o 
  -2   8   9      121.80      104.16    202.62 o 
 -24   0  10        4.00      -87.92    164.25 o 
 -22   0  10       46.90      308.00    193.24 o 
 -20   0  10        2.38      240.31    146.49 o 
 -18   0  10        0.09      206.21    180.58 o 
 -16   0  10      120.88      286.03    170.09 o 
 -14   0  10       30.19      174.50    112.69 o 
 -12   0  10      732.53      707.08    193.50 o 
 -10   0  10     1308.27     1406.29    260.73 o 
  -8   0  10      880.88      712.65    139.80 o 
  -6   0  10     3051.05     3264.27    272.71 o 
  -4   0  10     2648.91     2680.38    314.87 o 
  -2   0  10      119.42      116.63     69.61 o 
   0   0  10     1497.38     1740.41    240.78 o 
   2   0  10     3530.37     3290.22    267.64 o 
   4   0  10     3489.53     3233.18    301.89 o 
   6   0  10     2899.63     2582.80    378.40 o 
   8   0  10        0.96      315.86    133.24 o 
  10   0  10     1011.23     1267.81    242.33 o 
  12   0  10        0.21       15.66    249.13 o 
  14   0  10      157.03       74.37    235.35 o 
 -25   1  10      540.91      522.22    149.47 o 
 -23   1  10      133.78      265.28    136.07 o 
 -21   1  10      999.41      725.40    213.86 o 
 -19   1  10     1088.42     1322.89    145.07 o 
 -17   1  10     2583.02     2779.08    204.44 o 
 -15   1  10     2245.51     2043.94    128.14 o 
 -13   1  10    11830.80    12295.47    519.09 o 
 -11   1  10    12032.80    11876.00    379.93 o 
  -9   1  10     7312.04     7065.83    267.16 o 
  -7   1  10    14352.81    14483.76    547.02 o 
  -5   1  10     9813.38     9476.88    308.33 o 
  -3   1  10    12228.26    12448.46    360.00 o 
  -1   1  10     9960.51    10139.21    300.41 o 
   1   1  10    10942.55    10864.63    358.52 o 
   3   1  10     5640.76     5946.40    287.26 o 
   5   1  10     2062.19     2054.28    160.59 o 
   7   1  10     4929.82     4726.98    591.92 o 
   9   1  10     4613.14     4899.29    450.96 o 
  11   1  10     3170.85     3977.42    268.01 o 
  13   1  10     1285.10     1331.21    178.68 o 
 -24   2  10      453.12      399.17    282.42 o 
 -22   2  10      220.09      252.59    117.95 o 
 -20   2  10      598.04      599.80    186.53 o 
 -18   2  10     3186.89     3385.10    167.42 o 
 -16   2  10     5842.59     6028.32    496.84 o 
 -14   2  10     3834.15     3617.60    207.68 o 
 -12   2  10      939.37     1144.32    330.75 o 
 -10   2  10     5964.54     6015.18    358.66 o 
  -8   2  10    10332.71     9898.53    493.55 o 
  -6   2  10    13957.09    14345.42    396.06 o 
  -4   2  10    17059.87    18254.50    485.12 o 
  -2   2  10     9026.74     9168.88    334.15 o 
   0   2  10     5132.16     5058.80    248.84 o 
   2   2  10     1938.41     2083.27    216.31 o 
   4   2  10     9696.56    10236.24    467.16 o 
   6   2  10     7143.55     8071.37   1045.07 o 
   8   2  10     7853.65     8127.43    331.57 o 
  10   2  10     3453.21     3528.77    319.10 o 
  12   2  10     2280.30     2135.43    237.47 o 
 -23   3  10        0.88      211.48    171.74 o 
 -21   3  10        3.69      206.49    163.43 o 
 -19   3  10       94.22       76.70     92.43 o 
 -17   3  10       43.90      116.20     59.11 o 
 -15   3  10      536.02      628.22    118.27 o 
 -13   3  10      635.39      628.34    132.71 o 
 -11   3  10     1118.13      936.86    184.61 o 
  -9   3  10      397.30      345.51     94.62 o 
  -7   3  10      388.93      453.83     99.13 o 
  -5   3  10       16.15       42.82     70.54 o 
  -3   3  10      191.04      187.81     56.78 o 
  -1   3  10      105.37       43.38     55.91 o 
   1   3  10     1373.93     1407.70    166.92 o 
   3   3  10      516.92      322.10    121.03 o 
   5   3  10       35.55      255.08     69.00 o 
   7   3  10       33.39       65.23     49.43 o 
   9   3  10       76.00      173.23     80.26 o 
  11   3  10       71.47      137.09    113.48 o 
  13   3  10       98.42      522.80    324.63 o 
 -22   4  10      129.31      436.96    175.96 o 
 -20   4  10      530.21      382.00    136.40 o 
 -18   4  10     1789.94     1910.41    263.67 o 
 -16   4  10     2853.86     2935.26    192.59 o 
 -14   4  10      643.23      553.52    144.27 o 
 -12   4  10      942.55     1028.23    128.66 o 
 -10   4  10      112.80      147.75     71.61 o 
  -8   4  10     1229.12     1502.06    183.66 o 
  -6   4  10     3999.16     4123.90    193.87 o 
  -4   4  10     4930.96     5244.30    281.34 o 
  -2   4  10      823.45      752.11    126.69 o 
   0   4  10       45.23       14.81     71.52 o 
   2   4  10       51.52      -30.00     57.31 o 
   4   4  10     2494.09     2660.91    228.15 o 
   6   4  10     5246.36     4803.81    572.18 o 
   8   4  10     1423.43     1317.70    220.35 o 
  10   4  10      430.16      342.09    136.72 o 
 -19   5  10     1231.57     1791.49    306.48 o 
 -17   5  10     3716.33     3901.69    374.11 o 
 -15   5  10     5116.68     5316.89    393.97 o 
 -13   5  10     7080.59     7711.96    428.55 o 
 -11   5  10     2777.34     3200.16    190.18 o 
  -9   5  10     4469.47     4840.24    285.20 o 
  -7   5  10     7517.19     7763.07    339.17 o 
  -5   5  10    12358.10    11972.03    485.74 o 
  -3   5  10     7827.57     8173.57    304.99 o 
  -1   5  10     6873.05     7409.38    554.21 o 
   1   5  10     7961.56     8696.99    483.53 o 
   3   5  10     8343.35     9355.22    618.82 o 
   5   5  10     5274.48     5993.41    328.37 o 
   7   5  10     3221.54     3972.90    345.23 o 
   9   5  10      580.18      525.50    193.23 o 
 -18   6  10        0.62      107.05    155.15 o 
 -16   6  10       11.93      145.59    107.38 o 
 -14   6  10       37.41      109.50    132.91 o 
 -12   6  10       86.16       88.97    108.13 o 
 -10   6  10       48.58     -112.15    112.15 o 
  -8   6  10      197.30      175.43    109.52 o 
  -6   6  10        1.67      109.62     70.17 o 
  -4   6  10      189.06      171.13     65.93 o 
  -2   6  10      346.27      312.35     74.96 o 
   0   6  10        1.20       57.24     96.60 o 
   2   6  10       47.04       47.11     80.72 o 
   4   6  10      154.17      114.78    103.99 o 
   6   6  10        0.27       70.75    112.36 o 
 -13   7  10     1012.72     1140.37    174.57 o 
 -11   7  10      647.37      414.16    118.37 o 
  -9   7  10        7.69      -34.31    123.10 o 
  -7   7  10      431.39      505.43    131.82 o 
  -5   7  10      702.36      394.09    166.20 o 
  -3   7  10     1604.84     1427.99    272.50 o 
  -1   7  10     1441.30     1498.29    315.92 o 
   1   7  10     1552.62     1178.69    243.06 o 
   3   7  10     1704.44     1574.60    309.86 o 
 -23   1  11      109.79      -65.72    124.72 o 
 -21   1  11      402.27      501.86    133.88 o 
 -19   1  11     1420.08     1565.06    165.30 o 
 -17   1  11      962.89      921.55    168.13 o 
 -15   1  11      962.75     1063.87    194.57 o 
 -13   1  11      910.59      850.11    156.27 o 
 -11   1  11     1612.91     1769.19    182.91 o 
  -9   1  11      863.20      737.25    114.21 o 
  -7   1  11     3405.46     3497.01    224.44 o 
  -5   1  11      880.06      956.81    149.81 o 
  -3   1  11     2157.16     2135.07    138.28 o 
  -1   1  11      815.64      890.05    132.62 o 
   1   1  11     2820.52     2852.26    151.79 o 
   3   1  11     2691.41     2898.84    193.00 o 
   5   1  11      985.96      970.84    143.11 o 
   7   1  11      180.66      167.33    164.28 o 
   9   1  11     1132.05     1201.61    224.73 o 
  11   1  11      389.78      693.81    195.26 o 
  13   1  11      461.64      811.93    428.66 o 
 -24   2  11      286.45      553.93    209.31 o 
 -22   2  11       50.60       91.42    132.95 o 
 -20   2  11      165.02      131.16    117.72 o 
 -18   2  11       51.64      174.28     87.17 o 
 -16   2  11     1179.33     1066.57    123.50 o 
 -14   2  11     2409.97     2324.99    232.25 o 
 -12   2  11     3107.96     2787.46    175.49 o 
 -10   2  11     5201.10     5228.20    370.24 o 
  -8   2  11      626.38      561.64    123.81 o 
  -6   2  11      548.22      601.19    110.25 o 
  -4   2  11     5329.15     5408.30    294.81 o 
  -2   2  11     9218.14     9670.11    385.75 o 
   0   2  11     4658.36     4797.13    195.11 o 
   2   2  11      304.22      206.33     56.49 o 
   4   2  11      427.62      447.12    106.84 o 
   6   2  11      262.05      229.61    102.32 o 
   8   2  11     1006.41      829.56    131.73 o 
  10   2  11     1405.71     1352.56    192.82 o 
  12   2  11      196.31      165.82    123.72 o 
 -23   3  11       25.50      316.93    183.79 o 
 -21   3  11       26.29      -76.19    163.47 o 
 -19   3  11       27.27      142.96     77.73 o 
 -17   3  11      227.01      173.68     73.74 o 
 -15   3  11       28.05       53.91     86.85 o 
 -13   3  11      113.88       79.66     73.22 o 
 -11   3  11      428.43      443.97     97.73 o 
  -9   3  11        8.57      114.92     81.71 o 
  -7   3  11        6.87      115.17     76.12 o 
  -5   3  11       21.65       23.57     55.66 o 
  -3   3  11      872.66      736.99    128.98 o 
  -1   3  11      172.45      146.68     51.34 o 
   1   3  11       39.83       19.93     85.26 o 
   3   3  11     1081.74      890.00    164.15 o 
   5   3  11       15.18      -34.65     78.10 o 
   7   3  11      369.72      293.16    104.17 o 
   9   3  11      643.00      360.10    108.23 o 
  11   3  11      161.26      158.92    122.61 o 
 -22   4  11      201.94      409.10    223.45 o 
 -20   4  11      667.90      774.27    222.58 o 
 -18   4  11      609.31      687.22    118.44 o 
 -16   4  11      899.68      798.43    127.86 o 
 -14   4  11      693.56      648.51    136.82 o 
 -12   4  11     2353.66     2414.62    176.97 o 
 -10   4  11     1810.49     1832.39    148.06 o 
  -8   4  11     1913.05     1852.06    158.45 o 
  -6   4  11      346.47      424.27    113.97 o 
  -4   4  11      477.29      481.08     99.10 o 
  -2   4  11     1592.42     1575.30    118.47 o 
   0   4  11     5127.70     5074.99    468.58 o 
   2   4  11     3225.26     2922.92    312.12 o 
   4   4  11      301.33      252.74     81.26 o 
   6   4  11      670.63      603.69     88.83 o 
   8   4  11      317.84      131.00    151.57 o 
  10   4  11      722.87      766.17    183.31 o 
 -19   5  11      425.09      312.91    165.65 o 
 -17   5  11      757.01      718.86    111.13 o 
 -15   5  11      322.61      228.51    134.11 o 
 -13   5  11     2397.61     2253.97    201.24 o 
 -11   5  11     1012.33      845.57    123.91 o 
  -9   5  11      528.38      603.48    159.68 o 
  -7   5  11     3022.39     2847.18    154.79 o 
  -5   5  11     2808.78     2935.08    201.68 o 
  -3   5  11     2475.49     2343.27    127.40 o 
  -1   5  11      251.62      196.16    126.27 o 
   1   5  11      316.74      287.73     88.27 o 
   3   5  11      162.58      219.55     74.39 o 
   5   5  11        4.08      -29.30    179.17 o 
   7   5  11      201.31      201.37    123.05 o 
 -16   6  11      173.77       98.87    134.07 o 
 -14   6  11       21.93      107.15    130.03 o 
 -12   6  11       17.84       95.19    139.12 o 
 -10   6  11      198.37      305.31    128.93 o 
  -8   6  11      573.15      538.63    112.50 o 
  -6   6  11      593.30      460.85    134.69 o 
  -4   6  11      211.39      243.27     80.52 o 
  -2   6  11      198.10      120.05     76.50 o 
   0   6  11        7.68      -34.94    138.17 o 
   2   6  11      413.60      357.03    129.02 o 
   4   6  11     1127.49     1079.06    179.05 o 
 -13   7  11      738.46      756.28    169.01 o 
 -11   7  11     2292.86     1999.14    288.07 o 
  -9   7  11     1840.50     1639.61    211.31 o 
  -7   7  11      433.63      165.13    127.37 o 
  -5   7  11      534.37      349.00    129.19 o 
  -3   7  11     1547.04     1660.31    409.59 o 
  -1   7  11     1827.50     1540.84    377.49 o 
   1   7  11      542.78      331.43    182.89 o 
 -24   0  12     1764.62     1763.05    522.63 o 
 -22   0  12     3291.80     3144.99    319.42 o 
 -20   0  12     5248.56     5579.33   1138.86 o 
 -18   0  12     9516.68    10223.74    569.52 o 
 -16   0  12     7998.77     8641.66    531.80 o 
 -14   0  12     7371.20     7220.97    589.73 o 
 -12   0  12     9466.34    10036.14    453.37 o 
 -10   0  12    15616.09    16700.28    650.14 o 
  -8   0  12    11737.79    11480.28    557.90 o 
  -6   0  12     7354.64     6877.63    429.29 o 
  -4   0  12     2133.61     2271.88    277.21 o 
  -2   0  12     2852.03     3057.42    257.36 o 
   0   0  12     9053.82     9747.23    501.29 o 
   2   0  12     7527.60     8074.74    327.95 o 
   4   0  12     4436.78     4011.87    317.55 o 
   6   0  12     5869.86     5606.63    690.91 o 
   8   0  12     1740.48     1403.13    224.43 o 
  10   0  12     1105.03     1690.34    494.46 o 
 -23   1  12       15.68      182.02    104.04 o 
 -21   1  12      293.73      393.98    161.22 o 
 -19   1  12      435.44      589.39    159.64 o 
 -17   1  12      116.36      200.00     91.01 o 
 -15   1  12       35.41       84.12     94.82 o 
 -13   1  12      317.51      204.58    122.34 o 
 -11   1  12     3254.23     3202.59    227.01 o 
  -9   1  12     6914.37     6982.90    275.36 o 
  -7   1  12     1187.01     1295.83    166.64 o 
  -5   1  12      155.52      246.99     66.76 o 
  -3   1  12       71.29       82.72     77.01 o 
  -1   1  12     2490.81     2671.71    156.21 o 
   1   1  12     2416.77     2350.96    169.90 o 
   3   1  12     3362.86     3489.00    241.88 o 
   5   1  12     2720.21     2417.54    241.03 o 
   7   1  12      508.14      510.68    100.25 o 
   9   1  12      279.36      247.96    130.76 o 
  11   1  12       67.45      171.65    100.02 o 
 -24   2  12       39.37     -114.29    158.13 o 
 -22   2  12       31.41      -19.03    103.25 o 
 -20   2  12      583.50      650.39    229.57 o 
 -18   2  12      456.23      610.65    182.55 o 
 -16   2  12       41.62       31.97    108.90 o 
 -14   2  12       70.01      118.50     90.78 o 
 -12   2  12     1601.36     1389.70    154.95 o 
 -10   2  12      104.54       37.96     61.50 o 
  -8   2  12      878.37      501.45    237.46 o 
  -6   2  12      105.09      117.65     95.25 o 
  -4   2  12      701.14      473.69     95.22 o 
  -2   2  12      133.70      116.35     91.00 o 
   0   2  12     1194.49     1086.48    118.58 o 
   2   2  12      721.03      716.66    135.76 o 
   4   2  12       17.74       86.17    115.56 o 
   6   2  12      170.07      223.75     96.99 o 
   8   2  12      453.03      280.06    126.45 o 
  10   2  12      293.63      221.94    136.19 o 
 -23   3  12     2614.97     2327.63    420.47 o 
 -21   3  12     1611.70     1591.84    217.91 o 
 -19   3  12      819.08      951.77    152.41 o 
 -17   3  12      956.61     1387.43    331.32 o 
 -15   3  12     3949.37     3810.34    255.07 o 
 -13   3  12     7355.15     7280.07    323.18 o 
 -11   3  12     6543.96     6937.17    276.64 o 
  -9   3  12     4919.96     5714.40    270.76 o 
  -7   3  12     3823.34     4293.96    224.34 o 
  -5   3  12     4787.76     4961.35    204.12 o 
  -3   3  12     6310.26     6503.35    204.94 o 
  -1   3  12     6303.24     7252.40    337.98 o 
   1   3  12     5599.53     5983.46    393.44 o 
   3   3  12    12356.44    12821.95    488.70 o 
   5   3  12     4229.04     4172.74    355.75 o 
   7   3  12     2193.58     1947.04    280.75 o 
   9   3  12      913.94      802.48    142.64 o 
 -20   4  12      640.82      551.65    207.68 o 
 -18   4  12     1258.35     1147.36    170.33 o 
 -16   4  12      765.29      817.59    228.78 o 
 -14   4  12     2985.54     3168.04    247.74 o 
 -12   4  12     2554.94     2435.93    187.24 o 
 -10   4  12      184.71      240.35     80.28 o 
  -8   4  12     1381.05     1548.22    135.23 o 
  -6   4  12     4337.63     4114.24    282.68 o 
  -4   4  12     5426.03     5451.10    167.49 o 
  -2   4  12     1671.07     1566.61    111.29 o 
   0   4  12      136.84      227.15     66.65 o 
   2   4  12      440.13      396.23     93.72 o 
   4   4  12       11.80      -24.33     75.70 o 
   6   4  12       38.66      120.31    110.28 o 
   8   4  12      149.80      229.00    137.06 o 
 -19   5  12      118.13      346.63    183.76 o 
 -17   5  12      204.66      268.52    232.12 o 
 -15   5  12       41.82      137.60    104.34 o 
 -13   5  12        6.27      157.66    109.41 o 
 -11   5  12      100.71       68.00     77.62 o 
  -9   5  12       51.46      123.62     67.66 o 
  -7   5  12       61.16      171.76    109.76 o 
  -5   5  12        8.34       87.44     72.32 o 
  -3   5  12      379.30      326.30     96.44 o 
  -1   5  12      224.65      253.64     89.44 o 
   1   5  12      238.12      178.95     74.69 o 
   3   5  12      160.27      202.92    106.71 o 
   5   5  12       53.20      177.15    204.43 o 
 -16   6  12     1900.31     1640.59    274.98 o 
 -14   6  12     2121.51     2126.59    202.15 o 
 -12   6  12     1395.07     1313.75    168.51 o 
 -10   6  12     1705.90     1730.47    193.53 o 
  -8   6  12     2820.94     2803.77    303.04 o 
  -6   6  12     5456.77     4937.86    612.74 o 
  -4   6  12     4255.06     3968.63    518.25 o 
  -2   6  12     2665.65     2422.99    398.83 o 
   0   6  12     2074.86     1550.44    290.99 o 
   2   6  12     1485.79     1739.40    267.92 o 
 -11   7  12      593.03      438.05    127.47 o 
  -9   7  12     2310.36     1752.85    446.31 o 
  -7   7  12     2262.87     1619.45    450.07 o 
  -5   7  12     1843.94     1225.23    460.63 o 
  -3   7  12      711.59     1228.25    332.86 o 
 -23   1  13      109.54      366.73    121.28 o 
 -21   1  13     1071.69     1094.84    229.49 o 
 -19   1  13     1050.11      895.95    153.93 o 
 -17   1  13      104.23      257.85    112.68 o 
 -15   1  13       57.00      271.39    204.53 o 
 -13   1  13     2131.38     1913.12    171.16 o 
 -11   1  13     4344.53     4280.20    305.04 o 
  -9   1  13     6555.24     6133.89    246.21 o 
  -7   1  13     3691.26     3541.04    234.88 o 
  -5   1  13     2007.27     2125.72    146.92 o 
  -3   1  13     1926.89     2104.76    131.33 o 
  -1   1  13     1273.09     1235.34    122.87 o 
   1   1  13     3524.51     3398.96    231.60 o 
   3   1  13     4157.75     4029.33    442.20 o 
   5   1  13     2297.19     2378.36    318.19 o 
   7   1  13     1009.98      950.05    185.82 o 
   9   1  13      471.66      540.96    115.33 o 
 -22   2  13        3.79      117.40    284.92 o 
 -20   2  13       53.39      100.97    284.24 o 
 -18   2  13      267.04      241.68    125.66 o 
 -16   2  13     1377.25     1102.92    248.66 o 
 -14   2  13        5.72      -48.88     99.44 o 
 -12   2  13       10.57       30.00     64.99 o 
 -10   2  13     1114.91     1139.09    119.82 o 
  -8   2  13     2172.85     1845.30    177.61 o 
  -6   2  13     2097.43     2658.77    260.58 o 
  -4   2  13     1349.48     1316.45    101.08 o 
  -2   2  13     3185.11     3369.08    211.32 o 
   0   2  13     3995.46     4577.30    276.07 o 
   2   2  13      487.36      568.12    123.25 o 
   4   2  13      535.27      568.36    118.21 o 
   6   2  13       57.73      141.25     94.48 o 
   8   2  13      423.54      615.25    154.90 o 
 -21   3  13        9.18      104.01    184.75 o 
 -19   3  13       41.25      -94.16    142.58 o 
 -17   3  13      746.18      633.59    108.54 o 
 -15   3  13      252.95       25.69    123.70 o 
 -13   3  13       22.99      279.76    102.25 o 
 -11   3  13       49.42       16.70     82.23 o 
  -9   3  13       29.34      121.26    106.25 o 
  -7   3  13      583.24      690.31    160.44 o 
  -5   3  13     1300.12     1180.69    108.80 o 
  -3   3  13     1076.39     1114.17    100.19 o 
  -1   3  13     1152.26      958.34    101.51 o 
   1   3  13      737.69      435.44     87.35 o 
   3   3  13       42.09      150.35     78.03 o 
   5   3  13       16.56       79.07     96.69 o 
   7   3  13        6.61       73.72     94.38 o 
 -20   4  13      687.94     1228.68    237.13 o 
 -18   4  13      616.86      465.66    195.47 o 
 -16   4  13      349.57      494.94    107.49 o 
 -14   4  13      476.29      332.84    105.88 o 
 -12   4  13     3083.68     3291.20    290.65 o 
 -10   4  13     3006.49     3246.34    220.45 o 
  -8   4  13     2863.60     3282.57    205.00 o 
  -6   4  13      665.76      642.94    104.91 o 
  -4   4  13      838.60      831.21     99.91 o 
  -2   4  13      707.02      892.64    163.76 o 
   0   4  13     3046.28     3128.17    292.86 o 
   2   4  13     1224.59     1072.81    148.84 o 
   4   4  13     1255.26     1030.28    117.82 o 
   6   4  13      948.87      987.25    226.04 o 
 -17   5  13        4.84      245.34    135.86 o 
 -15   5  13      232.51      195.56    125.54 o 
 -13   5  13      101.48      167.52     90.08 o 
 -11   5  13        2.92       14.51     63.13 o 
  -9   5  13      165.88      238.92     87.11 o 
  -7   5  13      512.75      576.04    137.87 o 
  -5   5  13      554.14      489.21    115.31 o 
  -3   5  13      137.66       14.93     87.81 o 
  -1   5  13       42.49      115.51    101.87 o 
   1   5  13      640.45      343.47    137.64 o 
   3   5  13      398.31      391.45    126.96 o 
 -14   6  13      185.09      310.23    134.11 o 
 -12   6  13      273.28      132.08    102.19 o 
 -10   6  13      172.41      347.48    124.44 o 
  -8   6  13      201.56      255.39    185.46 o 
  -6   6  13       32.54       61.46     91.99 o 
  -4   6  13      272.80      105.56    102.09 o 
  -2   6  13      226.73      264.55    147.05 o 
   0   6  13       15.30       -6.18    177.80 o 
 -22   0  14       97.56      324.25    213.35 o 
 -20   0  14       29.36      -63.40    280.83 o 
 -18   0  14        8.50     -101.42    178.74 o 
 -16   0  14      223.29      316.80    185.54 o 
 -14   0  14      227.30      186.49    145.79 o 
 -12   0  14       11.26     -156.12    156.12 o 
 -10   0  14        3.94      -85.43    109.54 o 
  -8   0  14       65.69      301.49    157.72 o 
  -6   0  14       78.14      130.34    110.99 o 
  -4   0  14     1537.02     1097.89    199.41 o 
  -2   0  14     3979.28     4056.57    390.18 o 
   0   0  14     2395.96     2378.14    407.95 o 
   2   0  14      248.64      297.21    153.18 o 
   4   0  14      133.17       -4.05    118.76 o 
   6   0  14      399.66      436.59    103.98 o 
   8   0  14       95.24      -97.02    167.60 o 
 -23   1  14      539.16      403.86    137.95 o 
 -21   1  14      992.58     1061.71    186.53 o 
 -19   1  14     2967.50     3096.89    274.22 o 
 -17   1  14     2039.55     2031.14    196.06 o 
 -15   1  14     1773.02     1974.77    249.49 o 
 -13   1  14     3276.79     3756.95    270.23 o 
 -11   1  14     1077.98     1087.25    134.09 o 
  -9   1  14     1128.91     1136.73    131.65 o 
  -7   1  14     1941.37     2100.95    157.62 o 
  -5   1  14     5291.55     5643.50    404.95 o 
  -3   1  14     4295.27     4741.98    286.79 o 
  -1   1  14     1723.44     1832.30    265.74 o 
   1   1  14     2519.37     2221.23    230.31 o 
   3   1  14      518.28      670.38    103.17 o 
   5   1  14      712.35      565.23     88.15 o 
   7   1  14     1117.79      988.43    156.66 o 
 -22   2  14      406.10      377.52    123.14 o 
 -20   2  14      519.17      492.33    138.59 o 
 -18   2  14     1431.24     1627.41    227.30 o 
 -16   2  14     4894.83     5176.23    393.58 o 
 -14   2  14     3767.27     4295.83    804.26 o 
 -12   2  14     2104.44     2582.45    282.33 o 
 -10   2  14     2700.52     2798.81    150.40 o 
  -8   2  14     2531.02     2678.85    229.28 o 
  -6   2  14     5603.78     5795.57    285.96 o 
  -4   2  14     6911.47     7642.96    233.38 o 
  -2   2  14    12092.01    12766.51    409.73 o 
   0   2  14     3873.45     3620.91    336.13 o 
   2   2  14     2377.93     2396.17    222.28 o 
   4   2  14     1951.69     2013.20    306.04 o 
   6   2  14     2817.71     2682.68    381.45 o 
 -21   3  14        0.56       14.59    198.26 o 
 -19   3  14        5.76      -65.08    159.77 o 
 -17   3  14        7.05      128.40    114.81 o 
 -15   3  14      749.98      705.60    115.40 o 
 -13   3  14      129.14      362.87    105.34 o 
 -11   3  14        8.01       91.16     90.67 o 
  -9   3  14      193.93      125.33     67.91 o 
  -7   3  14        3.13       42.75     73.64 o 
  -5   3  14      308.20      383.33     84.34 o 
  -3   3  14     1016.20      909.75    114.94 o 
  -1   3  14       29.68       90.73     68.23 o 
   1   3  14      263.24      128.82     78.04 o 
   3   3  14       93.78      -95.31    102.57 o 
   5   3  14        6.26      235.72    101.70 o 
 -20   4  14      376.90      647.11    290.74 o 
 -18   4  14     1038.09     1335.93    200.62 o 
 -16   4  14     4024.63     4340.32    535.36 o 
 -14   4  14     2212.81     2260.72    193.00 o 
 -12   4  14     2287.32     2197.64    235.40 o 
 -10   4  14     3081.04     3135.75    252.07 o 
  -8   4  14     3369.15     3451.78    259.18 o 
  -6   4  14     3491.12     3135.12    252.63 o 
  -4   4  14     2213.94     2510.06    328.37 o 
  -2   4  14     2715.26     2449.20    224.94 o 
   0   4  14      772.17      611.79    139.70 o 
   2   4  14      142.97       94.43    128.18 o 
   4   4  14     1132.43      660.14    448.29 o 
 -17   5  14      689.66      898.43    228.09 o 
 -15   5  14     2232.25     2519.58    378.66 o 
 -13   5  14     3001.41     2875.02    227.50 o 
 -11   5  14     2787.26     2662.91    221.62 o 
  -9   5  14     1770.53     1903.10    217.84 o 
  -7   5  14     3210.57     3672.92    358.26 o 
  -5   5  14     3130.19     3273.78    294.52 o 
  -3   5  14     1470.46     1617.08    183.81 o 
  -1   5  14      549.26      544.56    122.79 o 
   1   5  14     1180.74     1085.06    238.06 o 
 -12   6  14       79.09      102.72    144.95 o 
 -10   6  14        7.47      132.72    126.30 o 
  -8   6  14        0.43       57.29    123.67 o 
  -6   6  14        7.00       92.95    124.47 o 
  -4   6  14      204.11     -175.04    175.04 o 
 -21   1  15      539.08      333.02    133.82 o 
 -19   1  15      535.72      391.27    155.98 o 
 -17   1  15      272.84      476.85    162.49 o 
 -15   1  15      204.31      936.15    408.93 o 
 -13   1  15      479.22      467.37    131.74 o 
 -11   1  15      556.86      367.00    127.24 o 
  -9   1  15     1973.67     1898.06    189.69 o 
  -7   1  15      699.04      854.90    170.20 o 
  -5   1  15      462.17      623.74    129.69 o 
  -3   1  15        9.79      164.14     67.82 o 
  -1   1  15      239.31      275.43     82.62 o 
   1   1  15     1064.86      851.53    151.18 o 
   3   1  15     1053.67      972.86    131.24 o 
   5   1  15       27.36       50.97     65.91 o 
 -20   2  15       56.51      274.61    148.94 o 
 -18   2  15      604.10      492.04    200.34 o 
 -16   2  15     1345.07     1288.64    156.69 o 
 -14   2  15      311.90      401.36    164.83 o 
 -12   2  15      168.41      141.51     73.63 o 
 -10   2  15        9.59       60.48    107.24 o 
  -8   2  15       27.45      264.05    109.68 o 
  -6   2  15       50.69      138.37     54.72 o 
  -4   2  15      794.59      798.08    107.42 o 
  -2   2  15     4199.79     4472.99    377.37 o 
   0   2  15     1350.52     1250.18    112.96 o 
   2   2  15       62.21      113.52     58.30 o 
   4   2  15      181.77       -5.56    141.04 o 
 -19   3  15      268.52       29.70     87.51 o 
 -17   3  15      431.40      561.65    129.00 o 
 -15   3  15      112.73      165.06    109.45 o 
 -13   3  15      361.88      308.06    120.43 o 
 -11   3  15       23.02      122.82     82.78 o 
  -9   3  15       29.27      123.33    120.50 o 
  -7   3  15      105.04      179.55     89.56 o 
  -5   3  15      116.29       86.38     68.67 o 
  -3   3  15      217.28      204.17    110.97 o 
  -1   3  15      414.06      377.16    105.64 o 
   1   3  15        1.33      -10.63     79.79 o 
   3   3  15       15.29       57.99    188.49 o 
 -18   4  15      607.79      502.71    209.40 o 
 -16   4  15      131.73      500.13    373.44 o 
 -14   4  15      102.89      -87.21     89.36 o 
 -12   4  15      355.07      297.47    124.66 o 
 -10   4  15     1191.88     1110.65    146.08 o 
  -8   4  15     1642.50     1664.55    220.51 o 
  -6   4  15      729.55      842.28    131.44 o 
  -4   4  15      138.13      384.39    132.23 o 
  -2   4  15      105.28      170.10    101.02 o 
   0   4  15      944.78      768.53    139.59 o 
   2   4  15      559.51      598.96    171.94 o 
 -15   5  15       40.44       29.99    193.57 o 
 -13   5  15      343.52      348.07    201.89 o 
 -11   5  15       40.13      291.79    150.08 o 
  -9   5  15       35.11       84.88    110.24 o 
  -7   5  15       19.47       21.32    153.06 o 
  -5   5  15      648.04      496.77    148.27 o 
  -3   5  15      345.12      349.19    132.28 o 
  -1   5  15      391.19      294.76    123.56 o 
 -20   0  16     1058.00     1472.66    309.92 o 
 -18   0  16     1353.57      858.51    383.27 o 
 -16   0  16      733.84      718.38    221.49 o 
 -14   0  16     2121.80     2054.76    290.31 o 
 -12   0  16     9191.97     9149.37    700.40 o 
 -10   0  16    11287.76    10779.51   1074.88 o 
  -8   0  16     8901.35     9883.11    725.07 o 
  -6   0  16     3984.66     2801.72    982.29 o 
  -4   0  16     3948.67     4327.08    470.88 o 
  -2   0  16     6331.38     5316.31   1121.01 o 
   0   0  16     8089.51     7148.07   1444.20 o 
   2   0  16     3800.77     3963.82    498.75 o 
   4   0  16     1767.98     1582.25    685.65 o 
 -21   1  16      904.65      662.53    198.20 o 
 -19   1  16      663.13      758.75    129.05 o 
 -17   1  16      569.33      619.54    148.84 o 
 -15   1  16        8.47      182.54    111.83 o 
 -13   1  16       40.95      111.80    107.37 o 
 -11   1  16     1192.35     1160.50    153.12 o 
  -9   1  16     3794.71     3818.85    358.81 o 
  -7   1  16     2469.31     2420.04    211.80 o 
  -5   1  16        5.74      -83.78     83.78 o 
  -3   1  16       79.41       37.06     94.15 o 
  -1   1  16      282.58      296.63    119.48 o 
   1   1  16       58.13       29.46     87.10 o 
   3   1  16      318.08       82.16    117.71 o 
 -20   2  16       13.56       32.69    127.65 o 
 -18   2  16       33.98      118.99     90.02 o 
 -16   2  16      323.99      308.52    141.54 o 
 -14   2  16       38.93     -160.37    160.37 o 
 -12   2  16       20.13      215.00    126.72 o 
 -10   2  16       40.17      139.26     85.05 o 
  -8   2  16        9.58      117.63    107.85 o 
  -6   2  16       21.83      121.63     65.41 o 
  -4   2  16        3.05       53.88     97.66 o 
  -2   2  16       38.17      175.52    106.23 o 
   0   2  16      247.79      292.80    221.51 o 
   2   2  16      202.81      252.87    169.20 o 
 -19   3  16     1462.99     1529.73    534.81 o 
 -17   3  16     1703.02     1599.36    304.24 o 
 -15   3  16     4410.37     5224.51    581.78 o 
 -13   3  16     4421.93     4662.97    520.97 o 
 -11   3  16     4726.47     5169.13    557.05 o 
  -9   3  16     4587.64     4545.42    496.45 o 
  -7   3  16     6046.71     6546.71    586.02 o 
  -5   3  16     6223.61     6411.02    781.08 o 
  -3   3  16     4959.43     4052.29    581.26 o 
  -1   3  16     1652.94     1338.32    190.53 o 
   1   3  16     1899.53     1872.16    436.40 o 
 -16   4  16      482.21      428.94    149.04 o 
 -14   4  16     1105.45     1100.64    175.53 o 
 -12   4  16      245.89      329.64    116.06 o 
 -10   4  16       11.09      -39.40     96.24 o 
  -8   4  16       48.05      -44.43    123.85 o 
  -6   4  16     1266.35      947.66    158.19 o 
  -4   4  16     1769.16     1944.55    193.88 o 
  -2   4  16      113.25      -22.23    132.77 o 
 -11   5  16       10.50      116.59    140.42 o 
  -9   5  16      117.00       72.70     87.20 o 
  -7   5  16      136.42      199.31    111.18 o 
 -19   1  17      422.34      334.96    155.54 o 
 -17   1  17       22.31       -1.77    112.32 o 
 -15   1  17       84.15       32.20    185.46 o 
 -13   1  17      236.52      507.21    142.88 o 
 -11   1  17      886.90      928.15    153.09 o 
  -9   1  17      975.62     1352.11    333.18 o 
  -7   1  17      686.27      754.18    149.10 o 
  -5   1  17      620.71      447.81    134.55 o 
  -3   1  17      141.40      318.21    120.72 o 
  -1   1  17      406.61      511.79    119.95 o 
   1   1  17      836.83      988.50    220.94 o 
 -18   2  17     1581.68     1581.61    272.18 o 
 -16   2  17     1535.42     1182.18    191.66 o 
 -14   2  17      143.52      297.94    322.22 o 
 -12   2  17        4.85       41.25    115.03 o 
 -10   2  17      200.73      244.62    126.37 o 
  -8   2  17     1198.83     1372.65    208.32 o 
  -6   2  17      311.03      409.29    170.02 o 
  -4   2  17       14.76       47.03    123.38 o 
  -2   2  17       62.91      170.02    129.12 o 
   0   2  17        4.35      128.83    103.80 o 
 -17   3  17      252.80      266.77    140.64 o 
 -15   3  17      102.23      149.24    177.72 o 
 -13   3  17        0.49      -71.38     71.38 o 
 -11   3  17       41.07     -113.40    172.87 o 
  -9   3  17        0.64      235.31     90.09 o 
  -7   3  17       33.09      110.10    157.06 o 
  -5   3  17       42.08       57.64    108.91 o 
  -3   3  17        0.62        7.00    108.99 o 
 -14   4  17      132.07      -31.26    256.99 o 
 -12   4  17      228.98      266.25    130.77 o 
 -10   4  17     1066.76      618.22    182.25 o 
  -8   4  17     1114.36     1176.64    250.79 o 
  -6   4  17     1144.48      906.61    247.67 o 
 -18   0  18       36.79      176.91    155.02 o 
 -16   0  18      416.00     -117.87    415.50 o 
 -14   0  18      296.52      332.70    294.17 o 
 -12   0  18      178.92      130.04    153.96 o 
 -10   0  18      215.04       13.77    128.08 o 
  -8   0  18       43.67      254.34    187.90 o 
  -6   0  18        3.84     -278.00    278.00 o 
  -4   0  18      298.17       22.78    170.62 o 
  -2   0  18       49.21       19.43    244.62 o 
 -17   1  18      852.13      994.31    251.52 o 
 -15   1  18     1124.01     1157.01    179.62 o 
 -13   1  18     1402.42     1118.04    172.71 o 
 -11   1  18     1501.83     1891.79    237.13 o 
  -9   1  18     1098.40     1202.32    158.89 o 
  -7   1  18     1774.54     1716.97    232.40 o 
  -5   1  18     3863.74     4149.15   1011.28 o 
  -3   1  18     1567.56     1648.97    351.92 o 
 -16   2  18     1524.49     1161.75    231.45 o 
 -14   2  18     1847.63     2198.15    310.64 o 
 -12   2  18     2147.35     2247.52    298.48 o 
 -10   2  18     1191.34     1184.52    250.75 o 
  -8   2  18      936.78      886.94    193.94 o 
  -6   2  18      120.79       37.05    112.85 o 
  -4   2  18      829.45     1058.29    269.75 o 
 -13   3  18       79.77      240.47    122.01 o 
 -11   3  18      147.14       83.60     90.44 o 
  -9   3  18      148.45       93.67    121.24 o 
  -7   3  18       54.00      -26.38    185.70 o 
 -13   1  19      764.13      828.38    206.90 o 
 -11   1  19      737.14      828.96    172.42 o 
  -9   1  19      420.93      403.06    116.35 o 
  -7   1  19      979.27      568.76    176.49 o 
                                                 
